# Supplementary material for: Dominant Suppression of Inflammation via Targeted Mutation of the mRNA Destabilizing Protein Tristetraprolin
Source: J Immunol. 2015 May 22;195(1):265–76. doi: 10.4049/jimmunol.1402826 (PMC4472942; doi:10.4049/jimmunol.1402826)
Supplement: Data Supplement [file JI_1402826.zip]

Archive with 3 entries (3 files):
- JI_1402826_Supplemental_Figure_1.pdf
- JI_1402826_Supplemental_Table_1.xlsx
- manifest.xml
