# Supplementary material for: Dominant Suppression of Inflammation via Targeted Mutation of the mRNA Destabilizing Protein Tristetraprolin
Source: J Immunol. 2015 May 22;195(1):265–76. doi: 10.4049/jimmunol.1402826 (PMC4472942; doi:10.4049/jimmunol.1402826)
Supplement: Data Supplement [file JI_1402826.zip › JI_1402826_Supplemental_Table_1.xlsx]

## Sheet: Induced > 3x by LPS @ 1h  (434)
												Raw Agilent microarray data for BMMs derived from 3 separate mice per condition expressed as inverse log base 2
			Zfp36aa/aa * LPS vs. Zfp36+/+ * LPS			Zfp36+/+ * LPS up vs Zfp36+/+ * Unstim			Zfp36aa/aa * LPS up vs Zfp36aa/aa * Unstim			unstim - Zfp36+/+			unstim - Zfp36aa/aa			1 hr LPS - Zfp36+/+			1 hr LPS - Zfp36aa/aa
Probe ID	GeneName	Agilent Sureprint G3 GE 8x60k probe annotation	p-value	Ratio		p-value	Ratio		p-value	Ratio		Replicate 1	Replicate 2	Replicate 3	Replicate 1	Replicate 2	Replicate 3	Replicate 1	Replicate 2	Replicate 3	Replicate 1	Replicate 2	Replicate 3
A_65_P08971	F3	ref|Mus musculus coagulation factor III (F3), mRNA [NM_010171]	0.00404044	0.483776		1.82831e-10	21.4137		4.75663e-10	17.6809		21.3975	19.4754	21.8642	8.57882	12.2645	17.5674	638.171	463.023	280.24	209.556	217.931	206.224
A_51_P455647	Car2	ref|Mus musculus carbonic anhydrase 2 (Car2), mRNA [NM_009801]	0.0684482	0.48398		0.0037214	3.5255		0.00143785	4.1675		51.3642	46.8459	22.5301	15.8808	11.0691	21.3904	187.948	100.07	123.008	60.1941	59.4317	74.4748
A_51_P217463	Cxcl2	ref|Mus musculus chemokine (C-X-C motif) ligand 2 (Cxcl2), mRNA [NM_009140]	2.54076e-06	0.490316		1.29861e-20	565.754		1.46689e-19	231.209		97.5791	66.8734	66.2988	86.8618	83.6579	101.998	46421.3	41845.9	46276.8	22973.8	22576	21051
A_51_P102421	Clcf1	ref|Mus musculus cardiotrophin-like cytokine factor 1 (Clcf1), mRNA [NM_019952]	0.0101679	0.50173		5.88792e-09	14.0288		4.61432e-07	6.82927		36.794	45.6274	24.7466	39.9372	29.5331	38.5121	619.878	413.066	420.593	268.701	192.758	260.43
A_55_P1960735	Gdf15	ref|Mus musculus growth differentiation factor 15 (Gdf15), mRNA [NM_011819]	2.8214e-06	0.517563		4.74828e-11	4.26158		7.28721e-08	2.39245		2555.34	3438.59	3554.18	3214.55	2435.66	3099.24	12089.8	14346.4	15812.7	7353.42	6814.07	7095.56
A_52_P80944	Zfp36	ref|Mus musculus zinc finger protein 36 (Zfp36), mRNA [NM_011756]	0.000138585	0.527077		5.51315e-11	7.20409		2.99699e-08	3.59693		405.557	457.336	512.085	559.227	464.373	429.913	3454.83	3267.11	3496.51	1817.07	2043.46	1436.06
A_52_P482897	Areg	ref|Mus musculus amphiregulin (Areg), mRNA [NM_009704]	0.00080062	0.541948		4.36784e-14	37.6145		1.60114e-12	17.7307		7.48571	7.69947	7.33664	7.81432	10.5181	7.59963	199.186	268.634	359.842	113.096	167.188	164.22
A_55_P2011981	Ebf4	ref|Mus musculus early B-cell factor 4 (Ebf4), mRNA [NM_001110513]	0.121957	0.544608		0.00247986	3.79513		0.0266949	2.47926		19.271	34.8361	26.3042	36.5475	34.4989	8.24969	73.2222	126.32	102.229	97.5791	57.0277	27.5462
A_55_P1971889	F3	ref|Mus musculus coagulation factor III (F3), mRNA [NM_010171]	0.014732	0.55824		8.73509e-11	23.8275		1.41983e-10	21.5301		204.673	136.334	89.681	47.4521	113.178	111.759	4501.22	3068.04	2643.44	1827.56	1852.17	1733.29
A_66_P134488	Lif	ref|Mus musculus leukemia inhibitory factor (Lif), transcript variant 1, mRNA [NM_008501]	0.0397636	0.558359		3.07213e-08	13.231		5.15699e-07	8.12082		7.48198	7.58548	9.66835	7.38153	8.19021	6.91539	121.914	68.6082	139.044	34.0395	65.2619	91.6701
A_51_P430766	Il10	ref|Mus musculus interleukin 10 (Il10), mRNA [NM_010548]	0.0017382	0.589234		1.42649e-12	15.594		1.90986e-11	10.1543		177.765	154.953	127.743	118.041	151.979	146.23	2551.45	1893.58	2890.09	1320.62	1260.6	1625.54
A_51_P385099	Tnf	ref|Mus musculus tumor necrosis factor (Tnf), mRNA [NM_013693]	1.41859e-06	0.590692		1.2443e-21	176.986		5.25604e-21	113.184		1317.6	1116.76	1016.2	943.861	1076.03	1157.9	218913	199551	221600	124674	130483	119819
A_51_P363187	Cxcl1	ref|Mus musculus chemokine (C-X-C motif) ligand 1 (Cxcl1), mRNA [NM_008176]	0.0150751	0.5993		3.03884e-17	1457.58		9.93101e-17	862.149		58.3233	40.2853	73.9322	40.9207	63.3007	69.7794	80388.4	69735.2	107033	41261.3	56493.6	55967.4
A_30_P01023003	chr3:126989696-127112471_R	lincRNA:chr3:126989696-127112471 reverse strand	0.10341	0.608999		1.48922e-07	12.6514		3.55403e-05	5.07905		7.44912	7.27204	18.5512	18.356	7.52254	24.6985	116.608	111.06	143.49	67.0038	90.5963	69.6055
A_52_P429450	Ngp	ref|Mus musculus neutrophilic granule protein (Ngp), mRNA [NM_008694]	0.0301207	0.631632		2.73085e-06	3.90325		2.87238e-08	6.85273		43.2731	53.5988	32.1802	18.2048	16.3645	11.7845	139.474	157.666	195.342	151.942	84.7417	84.7252
A_55_P2103206	ENSMUST00000051217	ens|RIKEN cDNA 5530400B01 gene Gene [Source:MGI Symbol;Acc:MGI:1918684] [ENSMUST00000051217]	0.0959485	0.633398		5.43834e-05	4.07382		0.00539038	2.2939		31.9028	30.1263	120.26	67.933	50.4024	47.964	235.26	194.406	164.185	122.164	125.342	126.131
A_51_P286488	Ier3	ref|Mus musculus immediate early response 3 (Ier3), mRNA [NM_133662]	0.00347311	0.646867		8.9075e-13	12.8801		2.02579e-11	8.03266		348.069	358.953	394.677	409.56	339.122	396.828	4963.01	4725	5141.95	3250.4	3136.85	3070.16
A_52_P15388	Ltf	ref|Mus musculus lactotransferrin (Ltf), mRNA [NM_008522]	0.134255	0.64703		5.13407e-05	4.5258		6.30799e-05	4.39688		41.773	81.3257	63.231	43.7612	57.0277	25.6673	279.765	223.472	302.984	227.473	160.221	142.251
A_55_P2216561	2500002B13Rik	gb|Mus musculus 9 days embryo whole body cDNA, RIKEN full-length enriched library, clone:D030012B19 product:unclassifiable, full insert sequence. [AK141659]	0.212136	0.674781		0.000246329	4.13397		0.00140241	3.21107		49.0707	19.3517	34.3396	27.7184	37.0197	20.9297	176.807	150.663	83.9332	51.0458	111.308	121.249
A_52_P374897	Arg2	ref|Mus musculus arginase type II (Arg2), mRNA [NM_009705]	0.323463	0.677078		1.8832e-06	16.1488		3.85052e-05	8.58851		11.4999	8.19424	11.2906	10.3274	28.8394	7.4608	192.685	159.23	136.973	101.54	76.5181	168.748
A_55_P1952235	Spry1	ref|Mus musculus sprouty homolog 1 (Drosophila) (Spry1), mRNA [NM_011896]	0.130584	0.690823		7.12404e-10	19.9904		1.86218e-09	16.5168		25.7232	20.7768	36.0363	15.9135	33.2548	21.2809	542.493	537.511	490.633	352.42	354.991	374.598
A_51_P473170	Tnfsf4	ref|Mus musculus tumor necrosis factor (ligand) superfamily, member 4 (Tnfsf4), mRNA [NM_009452]	0.107252	0.704186		5.29766e-14	141.657		8.76195e-13	62.4238		6.94994	6.951	11.5032	6.94382	18.3585	17.3778	1161.2	946.127	1287.54	633.952	811.682	941.234
A_51_P249286	Rgs16	ref|Mus musculus regulator of G-protein signaling 16 (Rgs16), mRNA [NM_011267]	0.102657	0.706863		5.78371e-08	6.67794		4.59167e-08	6.89616		1082.54	919.605	868.33	535.978	734.18	695.424	7724.36	6361.71	6069.66	5344.72	4431.56	4326.25
A_55_P2000067	Irf1	ref|Mus musculus interferon regulatory factor 1 (Irf1), transcript variant 3, mRNA [NM_001159393]	0.0751058	0.712526		1.4595e-11	19.6945		8.04494e-11	14.3188		7.09046	7.0701	7.04002	6.97025	6.91596	6.85131	166.155	124.603	115.746	89.1084	79.0104	123.318
A_55_P2184370	AK080258	gb|Mus musculus adult male aorta and vein cDNA, RIKEN full-length enriched library, clone:A530093O14 product:unclassifiable, full insert sequence. [AK080258]	0.301585	0.718602		3.72668e-06	8.40226		1.19445e-05	6.88787		37.0453	47.4853	14.4326	32.3822	29.9784	17.7547	316.421	248.979	180.829	157.907	177.217	189.497
A_55_P2039699	Camp	ref|Mus musculus cathelicidin antimicrobial peptide (Camp), mRNA [NM_009921]	0.103553	0.722271		3.72028e-06	3.65517		2.7512e-06	3.77532		65.8554	62.2391	68.6453	49.2612	62.4375	31.4834	198.373	212.2	312.799	242.629	135.803	150.842
A_30_P01023949	chr10:24269165-24276690_F	lincRNA:chr10:24269165-24276690 forward strand	0.319136	0.723139		8.63621e-07	11.4367		6.25534e-07	12.1665		56.4441	105.619	100.602	81.3974	55.0195	42.5126	740.487	1089.46	1072.9	820.825	859.653	457.463
A_51_P226269	1190002H23Rik	ref|Mus musculus RIKEN cDNA 1190002H23 gene (1190002H23Rik), mRNA [NM_025427]	0.0793531	0.726436		7.14767e-06	3.03738		0.000144831	2.32636		1671	1335.9	1426.63	1239.55	1420.02	1540.73	5306.7	4020.89	4681.32	3328.37	3608.04	3085.31
A_30_P01028475	chr16:84707202-84707748_F	lincRNA:chr16:84707202-84707748 forward strand	0.0619598	0.729142		8.51197e-15	71.1009		2.97699e-14	51.2274		6.34953	6.13188	6.27498	6.42261	6.39418	6.18516	515.622	533.639	280.672	222.361	387.005	346.908
A_55_P1998471	S100a9	ref|Mus musculus S100 calcium binding protein A9 (calgranulin B) (S100a9), mRNA [NM_009114]	0.139799	0.743448		8.89852e-07	4.35528		5.21122e-07	4.63542		853.815	1402.51	1301.09	1039.73	735.535	686.307	4448.8	4999.61	6584.23	5879.59	3080.82	3220.35
A_55_P1976204	Cdkn1a	ens|cyclin-dependent kinase inhibitor 1A (P21) Gene [Source:MGI (curated);Acc:MGI:104556] [ENSMUST00000122348]	0.373405	0.74361		0.000341827	4.32925		0.00597285	2.78615		120.369	72.2397	79.1227	93.5762	85.3891	131.952	511.053	404.453	259.61	296.519	314.797	233.473
A_30_P01025697	chr16:84707202-84707748_F	lincRNA:chr16:84707202-84707748 forward strand	0.0425278	0.7455		3.14821e-16	85.7962		1.0463e-15	61.8988		5.86792	5.80445	5.83325	5.7948	6.17924	6.20207	565.475	538.249	371.753	320.056	382.599	379.777
A_52_P664656	Acvr2a	ref|Mus musculus activin receptor IIA (Acvr2a), mRNA [NM_007396]	0.352008	0.747367		2.47782e-07	13.2504		6.90088e-05	5.03351		8.77032	13.3764	26.7822	29.6255	25.4348	31.4208	204.261	191.63	175.346	111.382	159.23	162.094
A_55_P2109827	Tank	ref|Mus musculus TRAF family member-associated Nf-kappa B activator (Tank), transcript variant 1, mRNA [NM_001164071]	0.0117927	0.749143		2.60626e-10	4.07308		2.46128e-09	3.33622		191.998	213.704	184.438	163.214	162.171	219.736	946.409	728.28	737.204	559.374	551.711	685.081
A_51_P488991	Oaf	ref|Mus musculus OAF homolog (Drosophila) (Oaf), mRNA [NM_178644]	0.14903	0.753274		1.95094e-08	6.78903		1.92237e-08	6.80275		283.597	297.35	349.942	227.175	212.838	261.566	2079.33	1979.33	2375.97	1695.98	1638.43	1457.52
A_55_P2120946	Mefv	ref|Mus musculus Mediterranean fever (Mefv), transcript variant 1, mRNA [NM_001161790]	0.0612721	0.753581		1.1675e-09	5.77587		3.93244e-08	3.93398		96.5417	82.1171	101.429	82.9684	107.407	121.723	558.456	427.684	623.593	296.014	446.365	478.24
A_66_P121086	Map3k8	ref|Mus musculus mitogen-activated protein kinase kinase kinase 8 (Map3k8), mRNA [NM_007746]	0.0575352	0.756669		1.04707e-07	3.44227		1.51179e-06	2.73968		366.714	304.298	337.394	305.911	333.7	316.337	1447.25	1003.55	1081.49	784.158	870.922	977.444
A_55_P2225460	AW555355	gb|Mus musculus activated spleen cDNA, RIKEN full-length enriched library, clone:F830112P20 product:unclassifiable, full insert sequence. [AK157022]	0.446207	0.759298		0.000962128	4.1457		0.00568347	3.0805		24.6802	23.3566	19.6961	27.4471	10.4145	42.1459	124.566	104.151	60.8894	51.8467	76.941	86.4935
A_51_P179461	Eid3	ref|Mus musculus EP300 interacting inhibitor of differentiation 3 (Eid3), mRNA [NM_025499]	0.285841	0.767174		5.41457e-08	9.829		1.35376e-08	12.4876		42.2076	34.9669	28.5067	17.6503	12.9127	40.6981	409.148	312.874	292.714	236.312	286.214	247.659
A_55_P2424988	C78228	gb|C78228 Mouse 3.5-dpc blastocyst cDNA Mus musculus cDNA clone J0044F11 3'. [C78228]	0.399832	0.768514		0.000704751	3.57131		0.00188795	3.09676		54.8633	107.991	103.401	97.0899	70.7511	62.4375	218.512	337.871	365.063	291.326	288.731	144.226
A_52_P530291	Pim1	ref|Mus musculus proviral integration site 1 (Pim1), mRNA [NM_008842]	0.0380078	0.768976		8.48897e-13	10.3946		5.20923e-12	8.00772		348.714	308.413	351.052	333.925	318.083	353.288	4145.13	3727.78	3082.96	2861.39	2811.65	2611.2
A_66_P117578	Mtmr7	ref|Mus musculus myotubularin related protein 7 (Mtmr7), mRNA [NM_001040699]	0.499263	0.769246		5.56464e-05	7.84854		6.90376e-06	11.9279		51.8381	21.7082	17.2372	27.467	7.19657	13.1109	252.628	195.522	179.605	130.381	130.81	237.282
A_51_P120830	Mmp10	ref|Mus musculus matrix metallopeptidase 10 (Mmp10), mRNA [NM_019471]	0.13157	0.769534		1.29213e-07	4.35894		3.02824e-07	3.97941		172.597	140.433	120.965	83.9763	133.298	158.107	662.993	580.342	617.031	410.711	545.392	480.186
A_52_P527917	Slc16a10	ref|Mus musculus solute carrier family 16 (monocarboxylic acid transporters), member 10 (Slc16a10), transcript variant 2, mRNA [NM_028247]	0.145365	0.775745		1.32391e-06	3.45531		1.47601e-05	2.76031		69.4407	67.727	49.117	39.7805	72.2112	73.683	252.497	158.936	228.179	181.876	165.908	141.817
A_55_P2011106	Junb	ref|Mus musculus Jun-B oncogene (Junb), mRNA [NM_008416]	0.0712783	0.780808		5.76551e-12	9.76313		3.13752e-11	7.67633		387.005	201.057	244.024	234.677	281.689	278.957	3376.94	2350.74	2407.97	2124.19	1939.68	2110.4
A_51_P436652	Ccl7	ref|Mus musculus chemokine (C-C motif) ligand 7 (Ccl7), mRNA [NM_013654]	0.156974	0.789332		1.11521e-08	5.46721		3.26755e-08	4.82228		7123.65	11172.8	10880.8	7325.95	6379.38	13198.6	46838.3	52129.1	58465.6	43318.6	33614.6	48668.5
A_55_P2089710	Ednrb	ref|Mus musculus endothelin receptor type B (Ednrb), transcript variant 1, mRNA [NM_007904]	0.46588	0.789894		6.57528e-06	7.93203		1.89089e-05	6.62528		87.4817	24.6422	43.5011	57.2256	28.3813	48.9868	365.544	385.56	314.427	255.748	279.457	301.37
A_55_P2109613	Ahr	ref|Mus musculus aryl-hydrocarbon receptor (Ahr), mRNA [NM_013464]	0.00934679	0.790848		1.85096e-11	3.7036		1.82234e-10	3.07854		330.432	324.029	297.699	320.884	321.642	265.957	1387.91	1163.94	1027.7	1005.15	1026.84	782.974
A_55_P2026238	A_55_P2026238	Unknown	0.446854	0.798124		6.90484e-08	14.9462		7.33891e-08	14.7671		19.5391	14.3803	24.6118	8.49945	13.3642	32.4526	408.961	273.77	192.954	181.263	255.578	235.069
A_51_P462192	Olr1	ref|Mus musculus oxidized low density lipoprotein (lectin-like) receptor 1 (Olr1), mRNA [NM_138648]	0.325179	0.800008		1.30895e-13	148.281		5.7729e-13	93.9487		7.83428	10.155	7.49641	7.51144	7.34687	21.7367	1616.1	913.309	1166.93	1080.96	961.025	837.172
A_52_P368057	Slc7a11	ref|Mus musculus solute carrier family 7 (cationic amino acid transporter, y+ system), member 11 (Slc7a11), mRNA [NM_011990]	0.52618	0.800661		1.68543e-07	20.169		3.50632e-07	17.163		6.49415	9.79591	15.4565	6.57176	6.88883	18.5448	261.375	194.781	146.535	114.093	146.675	228.628
A_51_P195958	Phlda1	ref|Mus musculus pleckstrin homology-like domain, family A, member 1 (Phlda1), mRNA [NM_009344]	0.0429999	0.802184		6.37375e-14	10.8948		1.28253e-13	9.80979		1493.31	1266.65	1256.42	1095.9	1183.87	1292.46	15255.1	15569.1	15970.3	13876.9	12476.3	11092.5
A_51_P263246	Dusp8	ref|Mus musculus dual specificity phosphatase 8 (Dusp8), mRNA [NM_008748]	0.0838498	0.80257		5.66021e-11	6.20663		4.11558e-10	4.94348		117.146	92.5929	123.579	136.009	103.656	97.2658	563.324	738.641	742.682	586.713	509.469	531.369
A_30_P01033227	chr16:84702353-84710928_F	lincRNA:chr16:84702353-84710928 forward strand	0.158391	0.80424		4.50709e-15	63.6758		1.86158e-14	44.4529		7.46871	7.29951	7.41702	7.60543	8.04794	9.79856	590.126	440.604	342.761	304.984	419.55	358.215
A_55_P2322064	F830005D05Rik	gb|Mus musculus activated spleen cDNA, RIKEN full-length enriched library, clone:F830005D05 product:unclassifiable, full insert sequence. [AK089619]	0.240407	0.804482		1.13166e-07	4.99947		5.83922e-06	3.26112		53.1626	41.3126	50.7632	55.9924	67.8567	54.8633	232.347	282.561	201.93	174.869	213.118	184.954
A_55_P1994290	ENSMUST00000099574	ens|predicted gene 10791 Gene [Source:MGI Symbol;Acc:MGI:3641949] [ENSMUST00000099574]	0.468244	0.806313		9.6363e-09	22.6876		1.49178e-07	12.9393		6.29436	11.3549	6.27928	14.5187	6.60162	13.0015	173.204	139.309	199.757	136.692	133.919	137.864
A_55_P2054897	Rnd1	ref|Mus musculus Rho family GTPase 1 (Rnd1), mRNA [NM_172612]	0.399525	0.808819		2.23082e-09	18.6387		1.04969e-08	13.8086		24.8021	20.0465	16.4819	30.3114	17.9901	19.5297	499.289	293.777	335.831	302.8	244.402	348.961
A_55_P2202425	4933439G12Rik	gb|Mus musculus adult male testis cDNA, RIKEN full-length enriched library, clone:4933439G12 product:unclassifiable, full insert sequence. [AK017121]	0.319381	0.810349		4.59353e-10	15.1906		8.09864e-10	13.7045		11.3776	6.10195	6.07797	6.09895	6.23431	8.23655	115.6	93.2977	129.475	58.1308	121.723	104.359
A_52_P489295	Adamts1	ref|Mus musculus a disintegrin-like and metallopeptidase (reprolysin type) with thrombospondin type 1 motif, 1 (Adamts1), mRNA [NM_009621]	0.54772	0.811634		0.00279949	3.31504		0.00849451	2.77075		52.1838	93.4518	62.2758	50.0029	70.1081	79.3947	159.72	426.378	158.013	90.2547	193.095	326.765
A_55_P1977920	BC037670	gb|Mus musculus, clone IMAGE:4486259, mRNA. [BC037670]	0.444272	0.815094		6.11377e-05	4.06627		0.0030318	2.48301		23.5377	39.1169	24.1895	29.4734	31.6247	56.5032	147.319	114.971	86.1548	74.5011	101.429	104.123
A_30_P01028762	chr16:84702353-84710928_F	lincRNA:chr16:84702353-84710928 forward strand	0.282172	0.817294		8.23096e-13	38.9079		1.04173e-12	36.8073		6.218	9.3178	6.5289	6.36575	6.11558	6.33243	404.916	276.624	178.343	204.78	216.186	244.402
A_55_P2128686	Ccdc21	ref|Mus musculus coiled-coil domain containing 21 (Ccdc21), mRNA [NM_144527]	0.419935	0.820984		0.000106719	3.37206		0.0188306	1.86384		55.8761	69.6615	35.6624	72.1676	76.7396	81.3421	233.322	174.704	126.186	116.727	127.012	191.831
A_55_P1960237	Slc2a6	ref|Mus musculus solute carrier family 2 (facilitated glucose transporter), member 6 (Slc2a6), transcript variant 1, mRNA [NM_172659]	0.445823	0.822215		6.01095e-05	3.85691		0.000118939	3.53966		661.469	572.737	549.951	533.961	628.039	447.167	2978.77	2334.18	1843.59	2065.82	1876.85	1774.63
A_30_P01033281	chr16:84707202-84707748_F	lincRNA:chr16:84707202-84707748 forward strand	0.257665	0.824641		2.63906e-14	62.7891		5.02984e-14	53.1042		10.2901	8.11308	8.01632	7.998	10.2461	7.63681	659.551	588.052	378.062	374.409	541.948	402.476
A_51_P513568	Stx11	ref|Mus musculus syntaxin 11 (Stx11), transcript variant 1, mRNA [NM_029075]	0.028821	0.824722		1.24269e-14	8.34685		2.33352e-14	7.67632		422.281	375.214	405.557	296.445	385.073	405.02	3716.68	3379.75	3308.36	2838.28	2826.11	2845.96
A_52_P423247	Pde4b	ref|Mus musculus phosphodiesterase 4B, cAMP specific (Pde4b), transcript variant 1, mRNA [NM_019840]	0.283889	0.825387		1.94738e-13	46.3608		4.72328e-13	37.4591		54.5255	49.7612	39.4168	58.8076	41.9777	46.15	2381.08	2146.54	2069.26	1462.99	1798.15	2204.75
A_51_P367060	Ifrd1	ref|Mus musculus interferon-related developmental regulator 1 (Ifrd1), mRNA [NM_013562]	0.129719	0.825928		8.77142e-12	7.94211		2.35313e-11	6.97123		5595.3	5348.8	5235.46	4423.28	5093	5790.61	49915.5	39244.4	42832	36328.1	37729.4	34870
A_66_P118906	Adora2b	ref|Mus musculus adenosine A2b receptor (Adora2b), mRNA [NM_007413]	0.300469	0.829107		1.44356e-10	12.3992		6.71845e-10	9.67177		144.261	103.226	97.454	103.746	97.5791	171.503	1478.79	1095.37	1684.61	1078.79	1020.29	1394.57
A_55_P2077068	Malt1	ref|Mus musculus mucosa associated lymphoid tissue lymphoma translocation gene 1 (Malt1), mRNA [NM_172833]	0.0278668	0.832697		5.14648e-12	3.88392		2.58958e-12	4.13335		2128.62	2152.65	1832	1598.16	1653.84	1495.8	9252.96	8376.9	7246.16	7308.2	7451.94	5828.46
A_55_P1983459	Cflar	ref|Mus musculus CASP8 and FADD-like apoptosis regulator (Cflar), transcript variant 1, mRNA [NM_207653]	0.129549	0.835382		2.69506e-13	11.5078		8.64018e-13	9.63846		189.124	149.539	148.06	130.318	190.603	167.112	2366.76	1641.27	1676.11	1570.71	1418.06	1663.15
A_51_P336833	Fabp4	ref|Mus musculus fatty acid binding protein 4, adipocyte (Fabp4), mRNA [NM_024406]	0.218817	0.835391		5.82634e-07	3.06448		1.68987e-07	3.42185		4475.71	4854.14	4387.85	2589.22	2905.56	5160.16	14543.6	14015.2	14865.7	11714.4	11312.3	13045.8
A_51_P430900	Dusp1	ref|Mus musculus dual specificity phosphatase 1 (Dusp1), mRNA [NM_013642]	0.0739636	0.838096		1.49626e-14	11.1804		9.97604e-14	8.48137		2554.46	2484.09	2467.1	2485.46	2652.06	3234.89	29379	26747.2	32379.7	24386.6	26468.7	23242.9
A_51_P464918	Mefv	ref|Mus musculus Mediterranean fever (Mefv), transcript variant 3, mRNA [NM_019453]	0.0994919	0.840082		1.81336e-11	5.17721		2.09805e-11	5.09632		831.983	683.326	979.383	609.376	753.002	748.926	4476.02	3864.32	5080.31	3274.82	3807.16	4094.58
A_51_P463452	Acsl1	ref|Mus musculus acyl-CoA synthetase long-chain family member 1 (Acsl1), mRNA [NM_007981]	0.0172317	0.840195		9.36351e-12	3.0943		6.96788e-11	2.68898		707.624	659.725	640.502	625.198	687.945	628.204	2008.08	2153.25	2164.02	1751.41	1696.92	1825.53
A_55_P1985890	Tiparp	ref|Mus musculus TCDD-inducible poly(ADP-ribose) polymerase (Tiparp), mRNA [NM_178892]	0.0016821	0.840877		2.23992e-14	3.22636		3.65013e-13	2.66199		1051.48	1155.66	1103.06	1123.04	1125.85	1122.73	3439.3	3816.67	3807.16	3085.31	3309.51	2843
A_51_P288138	Fpr2	ref|Mus musculus formyl peptide receptor 2 (Fpr2), mRNA [NM_008039]	0.62524	0.843446		1.85309e-05	7.77665		8.12238e-05	5.99395		9.35767	30.2015	11.905	21.8191	9.17031	22.1997	143.756	83.7867	127.463	99.6122	76.6636	119.991
A_55_P2069714	Sqstm1	ref|Mus musculus sequestosome 1 (Sqstm1), mRNA [NM_011018]	0.0743083	0.845354		4.4933e-10	3.22716		1.81925e-09	2.90032		8188.59	8104.46	7766.24	6697	8465.03	7519.39	33253.1	22873.7	24319.1	22086.8	22039.4	22899
A_51_P115005	Edn1	ref|Mus musculus endothelin 1 (Edn1), mRNA [NM_010104]	0.504709	0.848327		1.02215e-07	8.938		4.4368e-07	7.11011		23.3696	15.5635	25.2139	18.5901	24.2095	24.7466	219.904	149.496	189.001	153.542	135.306	181.727
A_55_P2186252	TC1716662	tc|Q9WU73_MOUSE (Q9WU73) CAMP protein, partial (22%) [TC1716662]	0.294007	0.848754		3.39531e-08	4.43053		5.28791e-08	4.22697		96.3345	57.837	92.5377	57.4606	70.5566	89.9113	368.671	377.531	309.13	327.35	307.696	257.811
A_52_P578266	Tank	ref|Mus musculus TRAF family member-associated Nf-kappa B activator (Tank), transcript variant 3, mRNA [NM_011529]	0.0572673	0.849307		4.66753e-11	3.44109		1.52397e-10	3.13286		336.373	314.577	329.348	280.837	266.662	377.779	1221.89	1082.54	1098.49	844.925	924.033	1124.21
A_52_P617327	Rcan1	ref|Mus musculus regulator of calcineurin 1 (Rcan1), transcript variant 2, mRNA [NM_019466]	0.121348	0.85242		1.47768e-11	5.11595		4.66078e-11	4.54009		1599.94	1453.79	1321.72	1140.06	1419.63	1682.74	9642.56	6955.31	7133.03	6526.08	6250.69	7107.37
A_30_P01024571	chr16:84702353-84710928_F	lincRNA:chr16:84702353-84710928 forward strand	0.695143	0.855053		3.4219e-08	47.5915		4.44306e-07	24.3696		13.0128	7.85407	35.9612	14.3911	26.2723	43.9019	769.939	823.195	565.95	523.879	664.479	638.313
A_55_P2148961	ENSMUST00000143732	ref|PREDICTED: Mus musculus RIKEN cDNA F830208F22 gene (F830208F22Rik), miscRNA [XR_105954]	0.707679	0.857832		3.10966e-05	9.98598		0.000484016	5.76753		37.3804	15.3526	7.94876	8.2549	38.4793	46.4662	172.731	175.2	140.11	130.685	113.923	178.951
A_51_P365318	Pcf11	ref|Mus musculus cleavage and polyadenylation factor subunit homolog (S. cerevisiae) (Pcf11), mRNA [NM_029078]	0.469074	0.859901		3.7804e-05	3.14354		0.0076384	1.86036		39.395	42.9701	21.909	58.694	38.7319	49.6413	120.836	84.3859	111.093	84.9357	100.785	83.5605
A_52_P179785	Ripk2	ref|Mus musculus receptor (TNFRSF)-interacting serine-threonine kinase 2 (Ripk2), mRNA [NM_138952]	0.139223	0.862343		2.35819e-12	6.01963		3.7027e-12	5.71429		142.478	115.303	96.179	91.5178	101.236	128.371	787.289	650.759	650.033	567.521	638.946	585.194
A_55_P2091601	Col11a2	ref|Mus musculus collagen, type XI, alpha 2 (Col11a2), mRNA [NM_009926]	0.510688	0.863849		9.86482e-06	3.96956		4.46255e-06	4.36572		42.1374	27.0443	38.3337	26.4173	17.6448	45.5551	170.994	144.907	107.025	131.464	111.359	116.197
A_51_P195506	Csf1	ref|Mus musculus colony stimulating factor 1 (macrophage) (Csf1), transcript variant 1, mRNA [NM_007778]	0.535856	0.864025		1.7409e-06	5.41587		1.08106e-06	5.77974		1064.01	929.003	1034.77	705.025	870.457	873.909	5674.98	5729.92	5696.26	4936.94	4840.03	4941.73
A_30_P01020928	chr16:84702353-84710928_R	lincRNA:chr16:84702353-84710928 reverse strand	0.40007	0.864979		4.27229e-16	244.071		4.12387e-16	247.1		7.31709	10.2992	10.5193	7.36666	9.62009	7.17948	2252.01	2576.15	1885.46	1928.82	2188	1633.78
A_51_P270426	Egr4	ref|Mus musculus early growth response 4 (Egr4), mRNA [NM_020596]	0.531058	0.866068		7.61377e-10	17.9058		1.47426e-09	15.7607		7.19862	7.05477	7.01975	7.033	7.04695	6.82562	123.708	98.7645	149.601	128.199	117.665	78.1492
A_51_P518051	Dusp4	ref|Mus musculus dual specificity phosphatase 4 (Dusp4), mRNA [NM_176933]	0.30091	0.866397		2.27019e-09	4.94749		4.38436e-09	4.6065		1437.06	1513.42	952.279	971.742	1196.58	1433.28	7204.59	6959.17	5745.43	4734.18	6337.07	6144.16
A_55_P2029319	Cd70	ref|Mus musculus CD70 antigen (Cd70), mRNA [NM_011617]	0.476585	0.867187		1.73594e-10	16.0505		3.64779e-10	14.0163		6.99692	6.98355	6.93656	6.98321	6.81758	6.95968	111.601	90.2315	125.488	65.3027	79.058	158.285
A_51_P455326	Sele	ref|Mus musculus selectin, endothelial cell (Sele), mRNA [NM_011345]	0.085948	0.867811		1.67571e-18	36.6673		3.3271e-18	31.4899		6.40421	6.21102	6.15031	6.25114	6.46034	6.27037	234.808	194.109	235.447	225.21	149.601	207.757
A_55_P2045258	Ehd1	ref|Mus musculus EH-domain containing 1 (Ehd1), mRNA [NM_010119]	0.087577	0.86822		1.05529e-12	4.68022		2.62159e-12	4.28304		2644.17	1995.73	2089.58	1868.29	2255.14	2221.63	13021.4	9901.97	10180.4	9319.26	8937.16	10069.5
A_51_P439085	2310016C08Rik	ref|Mus musculus RIKEN cDNA 2310016C08 gene (2310016C08Rik), transcript variant 2, mRNA [NM_023516]	0.174325	0.870122		3.2264e-11	4.73244		4.87231e-11	4.53812		1305.51	1474.29	1221.98	1069.19	1151.34	1424.26	6621.76	6279.35	6871.46	5457.79	5842.22	5795.43
A_51_P208121	Klhl25	ref|Mus musculus kelch-like 25 (Drosophila) (Klhl25), transcript variant 3, mRNA [NM_182782]	0.101301	0.870973		2.15414e-14	7.60356		7.44299e-14	6.51237		444.657	453.642	458.393	405.248	504.433	475.13	4352.72	3148.83	3305.15	3080.82	3072.29	3102.68
A_55_P2041961	Bmp2	ref|Mus musculus bone morphogenetic protein 2 (Bmp2), mRNA [NM_007553]	0.628547	0.873084		3.74184e-05	4.71121		0.000711404	3.15654		69.6615	46.6311	91.9227	83.2686	94.0731	83.8065	290.68	247.487	414.676	190.358	306.869	337.394
A_55_P2039086	Nfkbiz	ref|Mus musculus nuclear factor of kappa light polypeptide gene enhancer in B-cells inhibitor, zeta (Nfkbiz), transcript variant 1, mRNA [NM_030612]	0.453959	0.874856		3.29826e-14	75.7818		5.00551e-14	67.6078		114.817	70.9972	109.612	104.752	69.0338	116.578	10451.3	7264.76	5766.98	6263.7	5985.68	7677.92
A_66_P136097	Trim13	ref|Mus musculus tripartite motif-containing 13 (Trim13), transcript variant 1, mRNA [NM_001164220]	0.0194321	0.874965		4.92774e-18	9.33236		9.74421e-18	8.49562		393.989	364.165	404.022	355.706	355.97	405.675	3702.54	3822.5	3738.39	3215.44	3483.69	3097.52
A_51_P477364	Rhob	ref|Mus musculus ras homolog gene family, member B (Rhob), mRNA [NM_007483]	0.0695557	0.876618		1.39265e-11	3.11661		9.00497e-11	2.7304		310.791	268.634	264.863	296.951	272.069	273.698	955.194	898.503	791.782	819.244	690.071	797.306
A_52_P597634	Fzd1	ref|Mus musculus frizzled homolog 1 (Drosophila) (Fzd1), mRNA [NM_021457]	0.293943	0.876987		4.81622e-08	3.1949		1.04908e-08	3.65296		192.586	175.995	159.278	114.539	139.501	154.541	583.379	595.2	501.745	450.252	513.03	504.92
A_51_P312485	Fpr1	ref|Mus musculus formyl peptide receptor 1 (Fpr1), mRNA [NM_013521]	0.665826	0.877226		2.0483e-06	8.57687		8.0583e-05	4.76179		24.9315	20.0369	10.0465	23.2563	31.9526	26.4989	176.089	118.658	144.941	104.957	98.4023	196.502
A_52_P1076124	AK053814	gb|Mus musculus 0 day neonate eyeball cDNA, RIKEN full-length enriched library, clone:E130309P07 product:unclassifiable, full insert sequence. [AK053814]	0.498279	0.881232		3.6709e-08	5.97068		1.10772e-07	5.19807		90.4633	73.1553	90.3073	78.5827	98.102	80.3692	650.457	545.241	343.151	432.115	463.871	413.86
A_55_P1962918	Mnda	ref|Mus musculus myeloid cell nuclear differentiation antigen (Mnda), mRNA [NM_001033450]	0.491339	0.881594		3.13977e-07	4.45938		4.93319e-07	4.23896		2111.13	1809.66	2306.04	1661.88	1881.8	2230.88	11503.6	7979.04	9821.99	7901.99	8126.4	9438.23
A_55_P2015258	Trim13	ref|Mus musculus tripartite motif-containing 13 (Trim13), transcript variant 1, mRNA [NM_001164220]	0.113388	0.881986		2.96145e-15	8.78071		4.5514e-15	8.28072		581.534	514.141	507.411	461.93	481.817	558.205	5528.22	4465.48	4766.78	4090.04	4421.74	4409.81
A_30_P01032489	chr8:41934312-41945487_R	lincRNA:chr8:41934312-41945487 reverse strand	0.454671	0.882864		6.68103e-07	3.60413		2.21463e-06	3.21008		192.453	127.433	99.9615	126.289	117.959	160.47	607.336	467.561	395.721	397.378	384.188	502.075
A_51_P100852	Fam26f	ref|Mus musculus family with sequence similarity 26, member F (Fam26f), mRNA [NM_175449]	0.501797	0.883455		8.45111e-06	3.18334		0.000133106	2.4598		132.592	130.185	165.871	164.068	179.31	144.431	435.872	416.34	500.085	380.52	416.618	391.08
A_55_P2166486	Cd44	ref|Mus musculus CD44 antigen (Cd44), transcript variant 1, mRNA [NM_009851]	0.666395	0.883918		3.18386e-08	16.1158		2.82029e-08	16.5134		8.46494	14.3023	7.67741	9.01633	8.59168	7.74975	195.541	163.952	111.142	86.116	141.675	200.434
A_65_P16208	Baz1a	ref|Mus musculus bromodomain adjacent to zinc finger domain 1A (Baz1a), mRNA [NM_013815]	0.393743	0.884493		2.24478e-07	3.32067		8.63626e-06	2.45376		124.409	93.131	75.4061	137.1	87.6213	123.809	290.095	320.884	330.432	262.372	236.517	340.453
A_52_P520495	Vcam1	ref|Mus musculus vascular cell adhesion molecule 1 (Vcam1), mRNA [NM_011693]	0.743979	0.884901		4.85106e-05	7.56624		9.07571e-05	6.73319		50.9669	37.2919	20.616	54.3064	18.8551	37.6083	358.756	171.966	259.714	191.545	184.353	312.08
A_65_P01319	Pde4b	ref|Mus musculus phosphodiesterase 4B, cAMP specific (Pde4b), transcript variant 1, mRNA [NM_019840]	0.396506	0.885724		1.16442e-14	40.3935		3.11876e-14	32.2304		103.507	149.601	159.23	176.086	144.907	131.43	5466.49	5601.51	5915.56	4827.3	5114.23	5040.32
A_55_P2031836	Gpr85	ref|Mus musculus G protein-coupled receptor 85 (Gpr85), mRNA [NM_145066]	0.245795	0.886656		1.25962e-12	7.11107		2.94082e-12	6.40027		364.719	313.389	266.474	252.451	321.336	359.137	2602.35	2281.08	1967.71	2009.05	1946.01	2024.71
A_52_P25812	Prdm2	ref|Mus musculus PR domain containing 2, with ZNF domain (Prdm2), mRNA [NM_001081355]	0.225047	0.887693		2.71276e-09	3.03843		3.4013e-08	2.53344		179.517	143.551	160.58	154.369	200.152	161.132	571.072	440.323	455.972	408.516	408.516	476.42
A_55_P2064004	Rapgef2	ref|Mus musculus Rap guanine nucleotide exchange factor (GEF) 2 (Rapgef2), mRNA [NM_001099624]	0.161656	0.887747		2.17041e-11	3.75531		1.20049e-10	3.25752		809.423	751.48	795.81	821.075	825.04	766.552	3661.2	2646.19	2936.94	2518.59	2330.14	3318
A_55_P2325568	Slc44a1	gb|Mus musculus 16 days neonate heart cDNA, RIKEN full-length enriched library, clone:D830045F20 product:unclassifiable, full insert sequence. [AK164818]	0.778013	0.891116		7.21604e-07	23.3773		5.35625e-06	14.6289		10.0293	8.06704	26.8191	24.872	13.1559	18.641	349.416	325.377	221.595	196.401	289.318	310.537
A_55_P1954724	A130040M12Rik	ref|Mus musculus RIKEN cDNA A130040M12 gene (A130040M12Rik), non-coding RNA [NR_002860]	0.340137	0.892095		1.91311e-12	9.21117		1.60132e-11	6.90378		1642.87	2125.52	1729.21	1947.49	2015.33	2641.97	21153.4	18011.1	15065.9	16692.4	15351.6	15812.7
A_55_P2098697	Tnfaip2	ref|Mus musculus tumor necrosis factor, alpha-induced protein 2 (Tnfaip2), mRNA [NM_009396]	0.311253	0.893922		1.50722e-14	16.4639		1.83138e-14	15.9032		7766.24	7616.96	7587.98	6636.01	7486.63	7120.19	137932	121382	118711	111679	114184	111679
A_52_P648573	Gorab	ref|Mus musculus golgin, RAB6-interacting (Gorab), mRNA [NM_178883]	0.211282	0.894275		2.7062e-11	3.97091		2.32943e-10	3.30192		232.931	188.337	184.646	187.533	211.053	254.061	850.289	812.898	730.206	644.712	695.309	796.627
A_52_P587738	P2ry2	ref|Mus musculus purinergic receptor P2Y, G-protein coupled 2 (P2ry2), mRNA [NM_008773]	0.244683	0.894579		1.24477e-09	3.14489		6.57161e-10	3.30984		1369.18	1126.55	1004.42	937.334	1001.88	1009.86	4094.3	3668.82	3563.8	3572.21	3521.56	2992.63
A_30_P01024929	chr4:146507925-146532650_R	lincRNA:chr4:146507925-146532650 reverse strand	0.140463	0.895977		3.35948e-11	3.0708		6.09296e-10	2.51868		701.325	688.981	675.419	672.891	751.646	843.018	2376.3	1928.82	2194.84	1654.29	1984.69	2156.24
A_51_P253527	Rffl	ref|Mus musculus ring finger and FYVE like domain containing protein (Rffl), transcript variant 2, mRNA [NM_026097]	0.380923	0.896468		9.92706e-08	3.01815		6.54146e-07	2.6066		67.8567	83.1342	67.0748	78.713	79.1063	67.8567	231.359	193.746	223.587	171.798	213.303	195.833
A_55_P2106175	Gch1	ref|Mus musculus GTP cyclohydrolase 1 (Gch1), mRNA [NM_008102]	0.140718	0.896752		1.17367e-11	3.30004		4.81871e-12	3.54562		3743.05	3943.88	3955.65	2970.31	3135.54	3585.11	13699.2	12500.5	13671.7	11989.6	11025.8	12500.5
A_52_P299771	Bcl2a1c	ref|Mus musculus B-cell leukemia/lymphoma 2 related protein A1c (Bcl2a1c), mRNA [NM_007535]	0.468119	0.89751		2.48983e-11	10.4959		9.96156e-12	12.1494		701.549	621.129	580.053	373.237	429.082	738.641	8234.13	6554.18	6358.63	6186.04	5868.6	6742.18
A_52_P100926	Il1a	ref|Mus musculus interleukin 1 alpha (Il1a), mRNA [NM_010554]	0.762543	0.898664		1.13152e-11	371.416		3.23871e-11	249.792		6.03235	9.76195	9.46407	6.05547	36.0901	6.13103	3219.45	2868.14	3085.31	2720.58	3072.93	2428.92
A_55_P2200234	F630201L12Rik	gb|Mus musculus NOD-derived CD11c +ve dendritic cells cDNA, RIKEN full-length enriched library, clone:F630201L12 product:hypothetical protein, full insert sequence. [AK155102]	0.695462	0.898694		5.49995e-06	5.95476		6.06013e-05	4.23476		35.553	13.504	18.4252	15.662	36.4938	31.2202	138.167	142.739	92.0075	132.46	128.857	76.6636
A_66_P128537	Isg15	ref|Mus musculus ISG15 ubiquitin-like modifier (Isg15), mRNA [NM_015783]	0.48355	0.898961		2.36879e-08	4.48569		1.02292e-07	3.85529		736.096	580.189	806.74	725.228	664.802	817.123	3930.24	2686.48	3283.23	3027.9	2657.58	3077.62
A_55_P2404808	2210406H18Rik	gb|Mus musculus adult male stomach cDNA, RIKEN full-length enriched library, clone:2210406H18 product:unclassifiable, full insert sequence. [AK008836]	0.424515	0.899417		2.04084e-07	3.05418		2.11064e-07	3.0456		560.185	434.394	389.646	420.806	434.535	380.9	1543.83	1358.03	1318.24	1302.89	1245.58	1226.56
A_52_P265965	Trim36	ref|Mus musculus tripartite motif-containing 36 (Trim36), transcript variant 1, mRNA [NM_178872]	0.310203	0.899501		2.71379e-09	3.28624		1.33806e-08	2.89759		367.248	252.777	279.381	278.492	368.564	267.863	1138.01	841.629	977.681	902.192	870.717	854.828
A_55_P2033362	Egr2	ref|Mus musculus early growth response 2 (Egr2), mRNA [NM_010118]	0.259744	0.89954		8.95171e-14	8.261		7.97109e-15	11.7636		6971.73	6313.83	4710.62	3235.56	4172.8	3752.93	52197.8	49310.3	47795.9	45617.5	46961.8	41704.1
A_66_P120882	Nfkbib	ref|Mus musculus nuclear factor of kappa light polypeptide gene enhancer in B-cells inhibitor, beta (Nfkbib), mRNA [NM_010908]	0.167041	0.900587		8.65294e-13	4.2893		5.30507e-12	3.64711		989.167	851.481	881.233	919.356	1076.77	893.721	4405.84	3606.04	4153.18	4100.26	3338.3	3466.59
A_55_P2058783	2310016C08Rik	ref|Mus musculus RIKEN cDNA 2310016C08 gene (2310016C08Rik), transcript variant 2, mRNA [NM_023516]	0.315801	0.903393		5.46844e-11	4.50307		5.19394e-11	4.52638		1447.35	1579	1515.52	1135.57	1387.43	1593.19	7068.07	6797.08	7575.37	6339.71	6409.07	6499.89
A_30_P01030844	chr10:66383049-66386347_F	lincRNA:chr10:66383049-66386347 forward strand	0.773583	0.903784		0.000914289	4.06688		9.96467e-05	5.90371		17.2639	21.2686	32.0493	42.3852	6.92335	9.90564	104.154	101.298	73.5621	64.3331	98.7035	89.3701
A_51_P286737	Ccl2	ref|Mus musculus chemokine (C-C motif) ligand 2 (Ccl2), mRNA [NM_011333]	0.451694	0.905081		8.18273e-12	9.46779		1.05492e-11	9.12218		24435.7	35310.3	30858.9	24386.6	21760.1	41444.7	264114	306430	310321	281134	234430	261128
A_66_P113760	Acvr2a	ref|Mus musculus activin receptor IIA (Acvr2a), mRNA [NM_007396]	0.432776	0.906376		2.55056e-10	5.41996		6.21512e-09	3.88602		106.052	85.2141	80.6566	102.711	122.096	116.412	539.598	512.561	403.437	430.664	456.889	419.55
A_30_P01027623	chrX:18734106-18744367_R	lincRNA:chrX:18734106-18744367 reverse strand	0.613887	0.906391		1.1287e-06	4.24495		2.36087e-06	3.90833		487.568	627.386	524.948	475.832	466.622	690.621	2823.76	2694.12	1740.15	1918.42	2770.06	1808.65
A_55_P2157751	Stk35	ref|Mus musculus serine/threonine kinase 35 (Stk35), transcript variant 1, mRNA [NM_183262]	0.506572	0.906447		1.05947e-08	4.69833		1.73797e-07	3.53583		85.2992	91.8056	60.0516	82.2458	92.9311	106.839	370.336	351.687	358.856	269.937	342.296	372.72
A_55_P2000062	Irf1	ref|Mus musculus interferon regulatory factor 1 (Irf1), transcript variant 1, mRNA [NM_008390]	0.0216547	0.907298		2.85268e-21	14.1963		5.2043e-21	12.8691		5611.22	5939.81	5915.56	5929.93	6014.8	5541.65	84221.4	85391.2	81369.5	79084.1	76432.6	72334.7
A_30_P01023606	chr4:146507925-146532650_R	lincRNA:chr4:146507925-146532650 reverse strand	0.34418	0.907767		2.24018e-09	3.26834		1.3369e-08	2.84368		484.412	486.697	426.281	398.83	461.322	620.364	1781.16	1336.55	1515.52	1284.06	1312.41	1581.52
A_55_P2148478	Klhl25	ref|Mus musculus kelch-like 25 (Drosophila) (Klhl25), transcript variant 1, mRNA [NM_029652]	0.171181	0.911288		8.71405e-12	3.07328		2.56409e-11	2.84537		3396.42	3130.55	3631.12	3401.37	3673.65	2943.26	11511.6	10163.4	10534.3	10492	8948.31	9765.65
A_30_P01018526	chr16:84702353-84710928_R	lincRNA:chr16:84702353-84710928 reverse strand	0.737641	0.912448		5.79877e-12	119.167		4.09237e-11	66.8838		11.0336	11.4758	28.5285	25.3742	22.0317	27.8667	1881.8	2091.9	1489.69	1721.8	1915.76	1333.22
A_55_P2054684	A_55_P2054684	Unknown	0.800921	0.912616		2.7561e-06	12.3487		4.07258e-06	11.4103		7.06162	24.7235	14.0864	6.81517	13.3861	25.8725	160.273	176.607	152.309	150.74	133.246	162.064
A_55_P2100884	Fjx1	ref|Mus musculus four jointed box 1 (Drosophila) (Fjx1), mRNA [NM_010218]	0.786026	0.913467		1.52539e-05	7.39538		3.3064e-06	9.74252		16.9287	8.04917	38.7198	8.2293	10.8525	19.7206	148.359	103.096	132.337	117.224	102.268	127.582
A_55_P1989733	Nfkbib	ref|Mus musculus nuclear factor of kappa light polypeptide gene enhancer in B-cells inhibitor, beta (Nfkbib), mRNA [NM_010908]	0.141503	0.91422		3.97714e-14	4.15167		1.06492e-13	3.80504		3235.56	2952.05	3037.57	3333.45	3246.34	2657.58	14366.3	12134.3	13547.1	13077.5	11809	11490.9
A_55_P2041784	Gna13	ref|Mus musculus guanine nucleotide binding protein, alpha 13 (Gna13), mRNA [NM_010303]	0.539603	0.916382		9.71034e-09	4.48215		5.55132e-08	3.758		185.969	143.887	143.211	140.02	177.632	200.261	877.363	625.545	617.468	565.499	690.425	661.011
A_30_P01024974	chr15:84752337-84752984_R	lincRNA:chr15:84752337-84752984 reverse strand	0.447017	0.918024		6.21068e-09	3.38453		3.71304e-08	2.92583		143.887	133.806	98.5941	119.088	151.277	125.907	469.991	391.5	390.573	376.603	412.434	354.249
A_55_P1993503	Adora2b	ref|Mus musculus adenosine A2b receptor (Adora2b), mRNA [NM_007413]	0.492643	0.919558		9.22656e-13	10.9596		5.00694e-13	12.0719		325.858	250.291	246.18	177.483	230.752	287.013	3030.42	2616.28	3688.71	2713.24	2744.45	3012.61
A_52_P621617	Dnajb4	ref|Mus musculus DnaJ (Hsp40) homolog, subfamily B, member 4 (Dnajb4), mRNA [NM_027287]	0.426183	0.919952		4.77612e-09	3.17889		1.31714e-08	2.93542		839.147	847.389	572.305	624.419	744.295	863.026	2389.51	2513.18	2350.74	2144.02	2266.89	2206.74
A_66_P125948	Cass4	ref|Mus musculus Cas scaffolding protein family member 4 (Cass4), transcript variant 1, mRNA [NM_001033538]	0.686813	0.922275		2.41358e-06	4.07071		1.4556e-06	4.31396		58.8235	74.6598	38.0541	41.9509	50.3835	52.1838	227.953	222.055	213.214	200.997	179.643	232.396
A_30_P01030574	chr4:146507925-146532650_R	lincRNA:chr4:146507925-146532650 reverse strand	0.385085	0.922303		6.39568e-11	3.95418		1.69012e-09	3.00926		294.487	228.511	255.341	250.291	318.761	383.172	1138.56	919.356	1033.91	874.334	936.464	1024.5
A_30_P01025612	chr8:70623390-70645212_R	lincRNA:chr8:70623390-70645212 reverse strand	0.598263	0.923315		5.54554e-07	3.27827		6.99018e-07	3.20993		78.3331	63.5667	62.626	53.9387	79.8444	60.6805	223.745	201.178	234.334	221.996	173.804	213.704
A_55_P1957213	3930401B19Rik	gb|Mus musculus 13 days embryo whole body cDNA, RIKEN full-length enriched library, clone:3930401B19 product:Y box protein 3, full insert sequence. [AK019465]	0.597907	0.926779		4.63977e-11	8.94581		3.50973e-10	6.77613		1436.76	2010.03	1570.71	1924.28	1885.07	2327.39	17942.6	16145	13734.3	14413.2	14401.2	15167.5
A_55_P1994289	ENSMUST00000099574	ens|predicted gene 10791 Gene [Source:MGI Symbol;Acc:MGI:3641949] [ENSMUST00000099574]	0.734789	0.927152		2.7306e-10	20.5279		3.79357e-10	19.2093		9.93493	7.99601	8.02255	7.947	10.159	7.72551	180.509	141.817	194.642	202.717	181.087	107.201
A_51_P268069	Six1	ref|Mus musculus sine oculis-related homeobox 1 homolog (Drosophila) (Six1), mRNA [NM_009189]	0.808841	0.927182		9.11692e-06	7.10803		0.000201942	4.35455		17.1056	12.1458	29.8099	15.2677	35.9794	38.9009	124.12	107.087	162.064	129.739	103.675	126.633
A_65_P07827	Gm2701	gb|Mus musculus activated spleen cDNA, RIKEN full-length enriched library, clone:F830036B07 product:unclassifiable, full insert sequence. [AK156663]	0.611547	0.927753		7.51028e-09	4.89116		7.47492e-09	4.89374		197.05	173.574	191.913	151.237	159.534	218.187	780.606	1079.84	908.725	853.448	880.751	803.164
A_30_P01020436	chr4:146507925-146532650_R	lincRNA:chr4:146507925-146532650 reverse strand	0.269155	0.927822		6.37836e-12	3.17927		6.69129e-11	2.69222		210.098	231.173	237.569	229.724	268.407	244.73	750.043	667.045	738.094	679.477	665.59	647.555
A_51_P229676	Plscr1	ref|Mus musculus phospholipid scramblase 1 (Plscr1), mRNA [NM_011636]	0.165674	0.928226		2.86694e-15	4.43182		8.91418e-15	3.99489		1373.46	1378.42	1450.87	1391.19	1547.05	1394.95	7387.14	6215.7	5955.06	5701.79	6114.42	6197.2
A_55_P2052939	Dyrk2	ref|Mus musculus dual-specificity tyrosine-(Y)-phosphorylation regulated kinase 2 (Dyrk2), mRNA [NM_001014390]	0.563267	0.928704		2.27608e-09	4.45166		4.35408e-09	4.16838		226.135	146.576	172.42	131.952	213.971	197.755	866.436	737.577	777.716	682.129	733.997	787.197
A_55_P2083449	6330409N04Rik	ref|Mus musculus RIKEN cDNA 6330409N04 gene (6330409N04Rik), mRNA [NM_025697]	0.37463	0.928743		2.25515e-10	3.09305		1.48638e-10	3.19389		4038.77	3683.6	2977.12	2592.45	3400.19	3614.3	12267.9	10941.3	10730.3	10266.8	10397.1	10662.8
A_55_P2166488	Cd44	ref|Mus musculus CD44 antigen (Cd44), transcript variant 1, mRNA [NM_009851]	0.794083	0.931155		2.86741e-07	9.59348		3.22011e-06	6.48966		54.1189	49.3675	18.1758	42.6792	36.7405	80.3491	394.467	371.956	275.311	267.469	295.647	407.71
A_51_P210956	Vcam1	ref|Mus musculus vascular cell adhesion molecule 1 (Vcam1), mRNA [NM_011693]	0.760903	0.931758		6.5981e-06	4.4697		5.17023e-05	3.4845		741	563.398	440.708	1006.55	517.333	605.725	2902.14	2116.4	2904.55	2924.96	1778.32	2736.66
A_55_P2173183	Cdk5r1	ref|Mus musculus cyclin-dependent kinase 5, regulatory subunit 1 (p35) (Cdk5r1), mRNA [NM_009871]	0.420358	0.932849		1.64712e-15	12.5265		2.15395e-15	12.0024		165.437	165.023	184.872	138.671	176.124	190.984	2148.78	1990.2	2404.63	1956.28	1869.84	2243.6
A_30_P01017643	chr16:84702353-84710928_R	lincRNA:chr16:84702353-84710928 reverse strand	0.872179	0.933986		2.67183e-10	317.771		2.81016e-09	135.059		8.60026	8.15384	7.68737	8.05916	85.9926	8.03106	2493.4	3020.77	2140.9	2567.06	2694.87	1871.92
A_51_P172573	Sod2	ref|Mus musculus superoxide dismutase 2, mitochondrial (Sod2), nuclear gene encoding mitochondrial protein, mRNA [NM_013671]	0.141837	0.934856		2.37592e-17	5.55536		1.85997e-17	5.70566		23777.3	23267	21708.9	20148.7	19543.5	22954.7	120169	121871	130483	119819	112230	116027
A_51_P389885	Spic	ref|Mus musculus Spi-C transcription factor (Spi-1/PU.1 related) (Spic), mRNA [NM_011461]	0.614366	0.9361		9.43507e-08	3.23706		1.60327e-07	3.09376		530.012	529.883	525.355	502.538	590.503	468.508	1717.03	1648.46	1832.63	1486.19	1620.36	1750.56
A_55_P1983468	Cflar	ref|Mus musculus CASP8 and FADD-like apoptosis regulator (Cflar), transcript variant 2, mRNA [NM_009805]	0.306199	0.936428		4.90792e-18	14.8766		1.57893e-17	12.2812		331.611	359.212	323.383	359.314	409.148	384.188	6105.95	4582.76	5217.71	5022.19	5087.71	4645.12
A_55_P2022604	1200009I06Rik	ref|Mus musculus RIKEN cDNA 1200009I06 gene (1200009I06Rik), mRNA [NM_028807]	0.469597	0.937449		1.19725e-12	5.57838		8.31515e-13	5.81261		510.643	532.386	455.972	348.366	457.098	567.521	2977.74	2771.79	2868.14	2487.71	2765.84	2796.49
A_30_P01029783	chr4:146507925-146532650_R	lincRNA:chr4:146507925-146532650 reverse strand	0.536754	0.938198		2.97697e-09	3.26093		1.39422e-08	2.8883		734.363	665.59	646.278	561.215	772.21	869.45	2518.76	2118.61	2198.8	2049.56	1995.73	2325.94
A_55_P1968723	Ccrn4l	ref|Mus musculus CCR4 carbon catabolite repression 4-like (S. cerevisiae) (Ccrn4l), mRNA [NM_009834]	0.491441	0.938582		2.14424e-14	9.96222		3.13672e-14	9.42651		2160.73	2240.96	2184.22	2112.89	2239.25	2177.41	26948.2	21527.6	21506.7	21802.4	21527.6	21843.3
A_30_P01032196	chr16:84708695-84708806_F	lincRNA:chr16:84708695-84708806 forward strand	0.856033	0.938896		6.31723e-12	423.147		7.61335e-12	393.149		7.94628	26.837	7.70423	8.12608	10.5963	19.0599	5006.2	5979.88	4149.15	4512.78	5131.62	4401.87
A_55_P1983668	Gm6377	ref|Mus musculus predicted gene 6377 (Gm6377), mRNA [NM_001037917]	0.653509	0.938904		9.24323e-12	10.775		1.90531e-12	13.9534		176.229	153.149	166.392	83.6962	116.245	178.473	1750.68	1662.23	1957.64	1629.48	1676.11	1706.59
A_55_P2054200	Tnip3	ref|Mus musculus TNFAIP3 interacting protein 3 (Tnip3), mRNA [NM_001001495]	0.553838	0.941685		4.17959e-11	4.71805		7.79961e-11	4.42968		3562.81	3127.51	2384.05	2480.82	3042.83	3552.95	15975.8	14229.5	14069.7	12750.8	13302.4	15622.1
A_66_P107584	Fam133b	ref|Mus musculus family with sequence similarity 133, member B (Fam133b), mRNA [NM_001042501]	0.63903	0.941743		1.11991e-08	3.81263		4.55627e-09	4.16038		125.801	136.503	149.646	125.826	128.593	102.781	533.103	511.493	510.031	505.067	475.387	479.807
A_51_P470715	Cish	ref|Mus musculus cytokine inducible SH2-containing protein (Cish), mRNA [NM_009895]	0.792412	0.941745		1.98403e-12	72.0939		1.57841e-11	41.8795		34.9442	35.8997	35.2085	52.2566	63.7225	55.8854	2426.06	2579.36	2664.22	2418.51	2247.96	2521.38
A_55_P2036240	LOC100503637	ref|PREDICTED: Mus musculus envelope glycoprotein-like (LOC100503637), mRNA [XM_003085330]	0.448423	0.942073		2.3945e-18	32.8008		3.65671e-18	29.9229		808.122	890.69	937.334	878.489	912.493	929.003	31298.4	35071.2	27015.5	29403.5	28405.8	29632.6
A_51_P349413	ENSMUST00000107563	ens|ADP-ribosylation factor-like 5C Gene [Source:MGI (curated);Acc:MGI:3028577] [ENSMUST00000107563]	0.788812	0.942189		4.67994e-08	8.19642		1.62841e-07	6.81592		38.9009	39.4256	43.7673	42.691	61.5109	37.1418	324.171	366.803	293.025	264.354	356.985	305.291
A_55_P1980287	Birc3	ref|Mus musculus baculoviral IAP repeat-containing 3 (Birc3), mRNA [NM_007464]	0.64107	0.942949		4.76373e-09	4.05292		1.10758e-08	3.73922		491.276	416.34	444.269	426.056	516.094	440.986	2020.64	1748.01	1775	1685.08	1593.85	1932.03
A_55_P2010038	Tnfsf9	ref|Mus musculus tumor necrosis factor (ligand) superfamily, member 9 (Tnfsf9), mRNA [NM_009404]	0.461323	0.94325		2.89242e-21	213.907		3.87059e-21	194.11		890.067	819.591	777.517	834.692	783.403	977.444	163078	186964	212986	187535	188669	153024
A_55_P2182452	Tnfsf15	ref|Mus musculus tumor necrosis factor (ligand) superfamily, member 15 (Tnfsf15), mRNA [NM_177371]	0.846958	0.94343		3.00731e-06	7.98421		1.398e-05	6.20693		40.1364	18.4564	38.7942	36.0223	42.6558	33.3651	290.411	185.102	256.211	176.683	219.855	295.647
A_55_P2090880	Stk40	ref|Mus musculus serine/threonine kinase 40 (Stk40), transcript variant 1, mRNA [NM_001145827]	0.481528	0.943709		2.24455e-10	3.07087		7.11535e-10	2.82252		4233.1	3892.28	3876.13	3699.72	4467.03	4193.39	13350.4	11851.6	12936.9	10548.1	12109.1	13263.7
A_55_P2098598	Btg1	ref|Mus musculus B-cell translocation gene 1, anti-proliferative (Btg1), mRNA [NM_007569]	0.428301	0.943971		4.21792e-11	3.02557		4.71696e-10	2.5641		26869.8	24793.9	28405.8	26747.2	31660.6	30692.5	85084	69890.1	83889.3	71576.6	76268.5	76735.2
A_52_P613241	Icam1	ref|Mus musculus intercellular adhesion molecule 1 (Icam1), mRNA [NM_010493]	0.57675	0.944422		1.17314e-14	14.3505		1.26226e-14	14.1734		611.64	477.068	527.87	507.787	550.825	482.291	10246.9	7322.9	7222.59	8279.91	7405.08	7341.71
A_51_P279606	Socs1	ref|Mus musculus suppressor of cytokine signaling 1 (Socs1), mRNA [NM_009896]	0.618351	0.948822		5.17654e-12	6.37725		4.16895e-12	6.54794		191.262	193.236	216.186	179.993	202.23	173.666	1165.31	1116.45	1610.28	1368.52	1154.94	1120.79
A_52_P155554	Cdc42ep2	ref|Mus musculus CDC42 effector protein (Rho GTPase binding) 2 (Cdc42ep2), mRNA [NM_026772]	0.510124	0.94971		9.61386e-13	4.62442		1.90936e-12	4.32576		2692.63	2426.23	2343.1	2631.56	2943.26	2063.39	12969.2	11665	11498.8	12005.4	11202.2	10905
A_55_P1998843	Ifi203	ref|Mus musculus interferon activated gene 203 (Ifi203), transcript variant 1, mRNA [NM_001045481]	0.800798	0.950436		2.81763e-07	5.30837		3.72877e-06	3.90563		26.5055	40.1503	66.4487	38.327	58.4078	67.6651	228.199	200.759	219.672	176.431	221.375	219.023
A_30_P01023737	chr13:21856097-21859200_R	lincRNA:chr13:21856097-21859200 reverse strand	0.740152	0.952035		2.43682e-11	10.5591		2.69466e-11	10.3955		419.356	593.877	630.801	625.545	428.972	529.303	6654.43	5772.58	5568.99	6415.74	5568.99	5121.32
A_66_P137102	6330409N04Rik	ref|Mus musculus RIKEN cDNA 6330409N04 gene (6330409N04Rik), mRNA [NM_025697]	0.446236	0.952042		5.10147e-12	3.09147		2.95171e-12	3.22109		1547.05	1378.04	1233.98	1156.78	1261.22	1372.7	4507.78	4377.53	4420.52	3977.1	4557.1	4107.94
A_51_P290576	Plk2	ref|Mus musculus polo-like kinase 2 (Drosophila) (Plk2), mRNA [NM_152804]	0.782453	0.952786		7.87561e-06	3.04241		1.7585e-05	2.82396		1804.52	1919.75	1442.64	1581.52	1818.33	1878.94	5601.51	6403.3	4403.7	5097.59	5706.54	4650.27
A_51_P364485	Tnfaip2	ref|Mus musculus tumor necrosis factor, alpha-induced protein 2 (Tnfaip2), mRNA [NM_009396]	0.672054	0.952919		2.59084e-14	16.8059		2.84797e-14	16.5221		13537.7	13489	13116.5	11921.7	14367.3	12675	242429	206474	218686	198338	220665	211794
A_55_P1978465	H2-Q8	ref|Mus musculus histocompatibility 2, Q region locus 8 (H2-Q8), mRNA [NM_023124]	0.820435	0.953029		8.76398e-06	3.79896		1.95173e-05	3.47362		1423.28	973.826	1663.15	1022.05	1558.35	1639.45	5053.97	4383.29	6442.03	4507.15	5225.67	5191.01
A_55_P1984556	Ccl12	ref|Mus musculus chemokine (C-C motif) ligand 12 (Ccl12), mRNA [NM_011331]	0.810937	0.953515		3.26801e-07	5.10599		3.20193e-07	5.11894		222.52	282.857	417.908	315.116	181.957	395.93	1263.67	1448.15	1967.71	1637.18	1047.18	1803.15
A_55_P2168736	Relb	ref|Mus musculus avian reticuloendotheliosis viral (v-rel) oncogene related B (Relb), mRNA [NM_009046]	0.626537	0.953868		2.39175e-10	3.75388		1.08008e-09	3.30051		1490.42	1350.33	1353.89	1406.9	1512.17	1640.7	5525.92	5420.09	5437.4	5168.39	4856.16	5584.06
A_55_P2111790	Gem	ref|Mus musculus GTP binding protein (gene overexpressed in skeletal muscle) (Gem), mRNA [NM_010276]	0.821585	0.953959		1.41013e-14	220.003		1.16879e-14	234.787		9.29838	8.9814	13.7728	8.97387	11.8574	7.89621	1968.12	2171.84	2782.95	2141.49	2204.75	2154
A_55_P2050268	Nfkbid	ref|Mus musculus nuclear factor of kappa light polypeptide gene enhancer in B-cells inhibitor, delta (Nfkbid), mRNA [NM_172142]	0.700651	0.954495		6.01136e-11	6.13207		5.32059e-11	6.2234		3923.7	3207.2	2650.96	2788.55	3172.05	3121.45	27487.7	18286.6	17490.7	19506.9	19169.2	20255.1
A_55_P2044582	Iglon5	ref|Mus musculus IgLON family member 5 (Iglon5), mRNA [NM_001164518]	0.748931	0.955739		1.77643e-09	5.39421		5.63546e-09	4.73751		183.1	108.749	142.909	143.052	183.06	139.53	846.367	732.665	702.313	747.303	726.803	692.452
A_52_P203691	Arl5c	ref|Mus musculus ADP-ribosylation factor-like 5C (Arl5c), mRNA [NM_207231]	0.706223	0.956108		1.27281e-10	5.45034		1.15943e-10	5.50855		1411.58	1611.74	1973.72	1559.1	1676.11	1449.86	9210.73	8130.34	11392.5	8793.98	9076.37	9229.9
A_55_P1966731	Ifi203	ref|Mus musculus interferon activated gene 203 (Ifi203), transcript variant 1, mRNA [NM_001045481]	0.656366	0.956294		1.26975e-10	4.1754		6.68559e-10	3.58797		727.211	754.601	889.845	872.408	871.272	890.505	3406.8	3444.79	3387.49	3098.17	3544.83	3133.37
A_55_P2049867	Ccrl2	ref|Mus musculus chemokine (C-C motif) receptor-like 2 (Ccrl2), mRNA [NM_017466]	0.827621	0.957581		2.5654e-11	23.5252		2.0384e-11	24.6904		170.956	146.91	148.303	150.77	134.707	139.9	3826.47	3411.52	4071.66	3560.09	3450.29	3756.83
A_55_P2088995	Plscr1	ref|Mus musculus phospholipid scramblase 1 (Plscr1), mRNA [NM_011636]	0.418899	0.958305		5.60613e-15	4.17067		1.39582e-14	3.8472		1553.39	1657.62	1672.86	1543.19	1817.07	1725.98	7676.86	6848.63	6816.9	6471.12	6816.9	7076.89
A_55_P1975475	Mdm2	ref|Mus musculus transformed mouse 3T3 cell double minute 2 (Mdm2), mRNA [NM_010786]	0.464582	0.958837		9.23955e-14	3.68675		4.66712e-13	3.23956		24319.1	24246.7	26776.9	27258.1	26095.3	28770.4	92041.7	79182.8	102773	87633.8	91984.3	81471.1
A_55_P1966194	Plek	ref|Mus musculus pleckstrin (Plek), mRNA [NM_019549]	0.437287	0.959222		2.09328e-15	4.70183		1.72744e-15	4.79209		16470.5	18038.6	17671	14922.5	16320.5	17931.4	76666	80093.6	84631.1	77349.3	78439.9	75369.9
A_55_P2109382	Adora2a	ref|Mus musculus adenosine A2a receptor (Adora2a), mRNA [NM_009630]	0.848559	0.959668		2.869e-09	12.0326		8.91838e-10	14.8185		44.6033	16.9782	26.5544	16.0471	22.3475	26.6908	305.386	243.08	442.324	364.719	277.169	282.932
A_52_P98625	Ankrd57	ref|Mus musculus ankyrin repeat domain 57 (Ankrd57), mRNA [NM_172939]	0.735696	0.96071		1.78964e-11	6.87007		4.51382e-11	6.12719		261.956	298.546	258.156	269.446	305.356	306.3	2074.57	1806.15	1820.48	1753.72	1848.19	1847.17
A_55_P2091676	Fas	ref|Mus musculus Fas (TNF receptor superfamily member 6) (Fas), transcript variant 1, mRNA [NM_007987]	0.824484	0.961529		4.52641e-06	3.24619		1.18923e-05	2.96004		303.359	274.374	331.611	341.739	299.47	316.936	999.616	931.899	1037.5	1012.77	861.938	972.281
A_55_P2028159	3110043O21Rik	ref|Mus musculus RIKEN cDNA 3110043O21 gene (3110043O21Rik), mRNA [NM_001081343]	0.29268	0.961905		1.82623e-16	3.43595		1.61672e-16	3.46893		4381.47	4489.38	4481.3	4135.08	4321.45	4248.39	17481	15555.1	14572.9	14725.2	15396.3	15425.2
A_66_P124724	Rnf19b	ens|ring finger protein 19B Gene [Source:MGI (curated);Acc:MGI:1922484] [ENSMUST00000030584]	0.699238	0.962355		1.66198e-12	6.56802		2.31874e-12	6.30823		260.757	186.486	228.125	240.29	199.385	233.033	1535.72	1385.03	1508.4	1184.94	1493	1603.38
A_55_P2027022	Prdm1	ref|Mus musculus PR domain containing 1, with ZNF domain (Prdm1), mRNA [NM_007548]	0.510205	0.963141		3.50104e-18	11.8766		9.74169e-18	10.1761		608.296	664.032	684.592	777.102	788.075	640.866	8633.32	7926.67	8051.27	7731.86	8327.11	7575.37
A_51_P184484	Mmp13	ref|Mus musculus matrix metallopeptidase 13 (Mmp13), mRNA [NM_008607]	0.831865	0.96487		8.70169e-09	6.03949		4.6765e-09	6.5428		1894.1	1919.21	1513	1100.01	1694.68	2083.8	11582.8	11516.4	10814.7	10592.8	11967.2	10134.6
A_55_P1973347	A130040M12Rik	ref|Mus musculus RIKEN cDNA A130040M12 gene (A130040M12Rik), non-coding RNA [NR_002860]	0.740699	0.964933		4.04169e-11	5.25374		9.59085e-11	4.78841		2174.25	2578.65	2227.33	2388.19	2319.5	2703.85	11972.2	15670.9	11245.8	12360.9	11615.8	13144.8
A_30_P01032754	chr10:66383049-66386347_F	lincRNA:chr10:66383049-66386347 forward strand	0.91476	0.965395		0.00198842	3.30264		0.000572992	4.00066		45.6369	47.1149	12.2575	26.9247	22.7157	22.1341	129.953	75.7535	95.4855	71.2397	105.31	111.464
A_51_P385812	Il12b	ref|Mus musculus interleukin 12b (Il12b), mRNA [NM_008352]	0.813552	0.965696		4.31243e-16	117.615		4.72131e-16	114.448		7.02973	7.4162	7.09032	7.34865	6.95495	7.05795	782.702	669.653	982.286	705.616	631.352	1031.19
A_55_P2107542	ENSMUST00000106901	ens|phosphodiesterase 4B, cAMP specific Gene [Source:MGI (curated);Acc:MGI:99557] [ENSMUST00000106901]	0.875342	0.966193		4.02351e-11	29.2881		4.79428e-11	28.166		7.23569	9.29059	7.20156	8.78645	7.82277	7.18172	223.447	227.356	211.642	166.647	253.76	226.945
A_55_P2009767	ENSMUST00000068453	ens|mitogen-activated protein kinase-activated protein kinase 3 Gene [Source:MGI (curated);Acc:MGI:2143163] [ENSMUST00000068453]	0.910283	0.967742		0.000275296	3.77186		4.16449e-05	4.94118		46.793	33.4868	38.9389	22.3594	28.6402	38.7051	130.995	135.803	178.681	106.026	165.241	162.624
A_55_P2164841	NAP111509-1	Unknown	0.750183	0.967744		8.82562e-10	3.62293		9.42111e-10	3.60223		1762	1880.37	1771.55	1698.56	1835.17	1732.33	7082.78	7006.12	6389.56	6778.26	6447.39	6502.14
A_52_P535907	BC031781	ref|Mus musculus cDNA sequence BC031781 (BC031781), mRNA [NM_145943]	0.633181	0.968235		1.17575e-12	3.70366		1.02866e-12	3.74614		812.717	908.958	788.075	742.496	805.879	850.496	3525.23	2956.96	3150.58	3303.09	3029.79	2944.89
A_51_P230624	2010109K11Rik	ref|Mus musculus RIKEN cDNA 2010109K11 gene (2010109K11Rik), mRNA [NM_001162903]	0.604404	0.968695		1.93972e-12	3.15697		4.20691e-12	2.98324		2269.72	2561.55	2408.8	2608.85	2447.17	2375.31	7384.07	7892.14	8355.44	7526.17	8246.69	7065.62
A_55_P2109445	Irf4	ref|Mus musculus interferon regulatory factor 4 (Irf4), mRNA [NM_013674]	0.864557	0.969217		9.34437e-10	9.82631		7.73558e-10	10.1222		173.837	92.9311	76.1626	86.9347	118.275	100.096	1398.34	908.272	897.856	1001.88	1033.41	996.627
A_52_P434055	Birc3	gb|Mus musculus baculoviral IAP repeat-containing 3, mRNA (cDNA clone MGC:18386 IMAGE:3661563), complete cds. [BC011338]	0.888135	0.970423		6.78827e-06	3.95189		0.000350689	2.58303		57.3154	46.4594	60.7764	69.1971	86.6441	87.5375	248.266	243.965	158.078	159.834	218.564	248.36
A_55_P2075385	Orai2	ref|Mus musculus ORAI calcium release-activated calcium modulator 2 (Orai2), mRNA [NM_178751]	0.651169	0.970599		2.61697e-14	5.11992		2.56815e-14	5.13001		509.603	474.081	546.145	521.799	515.436	446.365	3063.57	2490.47	2532.59	2652.06	2448.53	2696.36
A_52_P127925	Tcfec	ref|Mus musculus transcription factor EC (Tcfec), mRNA [NM_031198]	0.72986	0.970669		2.22379e-15	12.1801		9.44341e-15	9.77523		475.503	471.898	479.395	566.888	651.432	514.141	6551.46	5868.6	5844.65	6742.18	5529.76	5466.49
A_55_P2136880	Ppp1r15a	ref|Mus musculus protein phosphatase 1, regulatory (inhibitor) subunit 15A (Ppp1r15a), mRNA [NM_008654]	0.619757	0.970758		5.63228e-17	8.888		3.29676e-17	9.58179		3137.72	3038.41	2863.97	2794.55	2953.68	2391.17	26632.5	26518.3	31088.6	27343.3	27043.6	27096.1
A_52_P241508	Zbtb46	ref|Mus musculus zinc finger and BTB domain containing 46 (Zbtb46), transcript variant 2, mRNA [NM_028125]	0.877898	0.971075		1.20437e-07	5.40863		8.85411e-08	5.62254		27.259	26.9441	35.3317	29.2958	24.3919	29.6368	129.034	193.907	157.513	176.942	182.926	110.089
A_51_P507622	Itpkc	ref|Mus musculus inositol 1,4,5-trisphosphate 3-kinase C (Itpkc), mRNA [NM_181593]	0.712595	0.971216		1.31703e-11	3.71581		1.65934e-11	3.64287		576.877	461.591	486.582	460.961	569.669	479.807	1981.81	1720.72	2026.54	1782.76	1997.8	1761.39
A_51_P415519	Tmem39a	ref|Mus musculus transmembrane protein 39a (Tmem39a), mRNA [NM_026407]	0.701426	0.971726		1.00143e-11	3.52815		1.34612e-11	3.4435		354.168	311.108	397.478	341.649	355.331	355.782	1285.75	1128.35	1355.02	1311.04	1239.81	1100.31
A_55_P2179027	Gem	ref|Mus musculus GTP binding protein (gene overexpressed in skeletal muscle) (Gem), mRNA [NM_010276]	0.883579	0.971864		5.46891e-14	100.841		3.1593e-14	118.942		6.50207	6.97387	13.1187	6.91558	7.21946	6.89581	886.926	719.32	848.835	770.152	806.74	790.811
A_52_P1197913	Gadd45b	ref|Mus musculus growth arrest and DNA-damage-inducible 45 beta (Gadd45b), mRNA [NM_008655]	0.596265	0.972025		1.26592e-17	8.57094		6.26389e-18	9.44807		4074.76	4528.13	3852.56	3426.45	3876.13	3623.83	35459.9	38897.8	35629.9	35895.1	36817.4	34024.8
A_30_P01020672	chrX:18734106-18744367_R	lincRNA:chrX:18734106-18744367 reverse strand	0.893391	0.97241		2.73648e-06	4.25867		4.34632e-06	4.03527		727.841	827.101	565.06	623.264	595.678	994.66	3742.02	3359.43	2310.04	2766.6	3780.08	2539.1
A_52_P226929	Cflar	ref|Mus musculus CASP8 and FADD-like apoptosis regulator (Cflar), transcript variant 1, mRNA [NM_207653]	0.507835	0.972943		6.02111e-20	10.1782		9.29095e-20	9.56295		633.091	607.58	619.551	602.418	611.352	718.204	6619.01	6592.45	6737.04	6062.09	6759.03	6548.28
A_51_P417854	Rab20	ref|Mus musculus RAB20, member RAS oncogene family (Rab20), mRNA [NM_011227]	0.715975	0.973772		3.71865e-15	7.76397		6.34647e-15	7.24917		302.73	231.894	293.851	263.31	282.62	313.774	2219.93	2104.26	2186.19	1946.01	1994.35	2403.8
A_55_P2144556	Flrt3	ref|Mus musculus fibronectin leucine rich transmembrane protein 3 (Flrt3), transcript variant 1, mRNA [NM_001172160]	0.826887	0.974985		3.36804e-16	44.2825		8.73424e-16	35.4577		229.855	157.513	199.081	219.111	212.24	277.169	9022.43	9303.13	8781.79	8051.27	9308.93	9044.34
A_55_P2000515	Peli1	ref|Mus musculus pellino 1 (Peli1), mRNA [NM_023324]	0.702278	0.975979		1.71819e-12	3.32975		8.00296e-12	2.96802		2213.48	2440.57	2571.87	2669.4	2784.69	2487.71	8049.03	7578.52	9339.96	8304.05	7741.51	8153.48
A_51_P235123	Nfkbie	ref|Mus musculus nuclear factor of kappa light polypeptide gene enhancer in B-cells inhibitor, epsilon (Nfkbie), mRNA [NM_008690]	0.592508	0.976409		2.66898e-18	7.19627		9.95882e-19	8.16525		1987.31	1827.05	1890.96	1539.45	1667.42	1692.22	14669.2	14283.9	14877	14181.3	14889.4	13642.3
A_52_P634090	Jag1	ref|Mus musculus jagged 1 (Jag1), mRNA [NM_013822]	0.843242	0.97719		6.83073e-10	4.41858		2.8453e-10	4.83897		1414.23	1480.74	1462.58	1073.5	1240.92	1628.69	7201.09	6374.52	6592.45	6372.31	6057.05	7258.72
A_52_P409833	Plat	ref|Mus musculus plasminogen activator, tissue (Plat), mRNA [NM_008872]	0.892371	0.977892		5.02071e-10	8.57771		2.41799e-10	9.56418		119.802	89.051	112.592	68.5251	101.972	116.676	941.841	796.422	983.165	897.196	809.008	939.325
A_55_P1981366	Lamc2	ref|Mus musculus laminin, gamma 2 (Lamc2), mRNA [NM_008485]	0.892567	0.9783		8.7187e-10	7.6522		4.2937e-11	12.0838		68.8111	38.0979	74.837	49.0228	28.1326	34.18	451.606	405.02	457.583	394.874	392.737	499.69
A_52_P492081	Dusp16	ref|Mus musculus dual specificity phosphatase 16 (Dusp16), transcript variant A1, mRNA [NM_130447]	0.957375	0.978592		0.00034152	6.08461		0.000315321	6.17915		29.4627	18.6642	7.39515	8.65156	18.8083	22.0281	143.465	80.1183	75.6968	61.0517	102.967	128.199
A_55_P2068607	Rnf19b	ref|Mus musculus ring finger protein 19B (Rnf19b), mRNA [NM_029219]	0.751686	0.980337		1.99522e-15	6.25247		2.75153e-15	6.02486		7071.99	7088.67	8073.06	7069.05	8101.65	7446.77	46708.6	45469.1	48382.6	44385.5	51027.9	42553.8
A_51_P239654	Nr4a1	ref|Mus musculus nuclear receptor subfamily 4, group A, member 1 (Nr4a1), mRNA [NM_010444]	0.900072	0.982537		1.08658e-12	15.4745		7.38054e-13	16.5892		2310.04	2594.61	2864.76	2025.27	2803.67	2294.88	37991.8	39944.2	47676.8	36489.7	46392.4	40325.4
A_51_P474459	Socs3	ref|Mus musculus suppressor of cytokine signaling 3 (Socs3), mRNA [NM_007707]	0.779289	0.983031		1.24092e-21	80.6032		1.58501e-21	75.3932		1526.7	1443.74	1477.05	1499.12	1515.94	1665.57	113963	121627	140606	122600	128099	117101
A_51_P254855	Ptgs2	ref|Mus musculus prostaglandin-endoperoxide synthase 2 (Ptgs2), mRNA [NM_011198]	0.946922	0.983156		4.83817e-13	190.73		6.49678e-13	172.719		69.6055	59.9779	73.2141	55.0687	71.0105	99.6122	13203.2	13188.6	14378.2	12416.8	14572.9	13031.4
A_55_P2029746	AK132033	gb|Mus musculus adult male hippocampus cDNA, RIKEN full-length enriched library, clone:2900019G23 product:unclassifiable, full insert sequence. [AK132033]	0.875493	0.98382		6.99714e-14	11.3105		4.56181e-13	8.58345		2832.38	3451.72	2787.2	3515.22	3975.99	4342.77	35969.8	38023.4	32534.9	35671.9	34689.2	34131.1
A_55_P2140212	TC1616199	tc|Q3J0L9_RHOS4 (Q3J0L9) Hydrogenase maturation factor F, partial (3%) [TC1616199]	0.898349	0.984617		7.95699e-13	11.2189		4.9989e-12	8.54203		2880.49	3265.98	2474.98	3382.56	3541.14	4302.92	36039.7	35344.5	29489.2	34356.6	31328.8	33050.9
A_30_P01022549	chr1:175705225-175717250_R	lincRNA:chr1:175705225-175717250 reverse strand	0.926014	0.985743		2.53169e-07	3.64289		3.36243e-07	3.54412		627.078	775.396	988.646	1005.15	750.745	662.391	3039.04	3000.53	2806	3128.38	3161.3	2456.35
A_30_P01024854	chr10:66383049-66386347_F	lincRNA:chr10:66383049-66386347 forward strand	0.943497	0.986343		8.81928e-07	4.36644		1.48751e-07	5.40912		57.19	45.0773	30.2363	20.6635	55.4775	34.4989	216.749	177.085	162.397	166.498	183.24	193.805
A_55_P2053838	Tnfaip3	ref|Mus musculus tumor necrosis factor, alpha-induced protein 3 (Tnfaip3), transcript variant 1, mRNA [NM_009397]	0.863242	0.987696		8.24834e-20	53.1553		2.79015e-20	70.3159		1635.82	1802.27	1512.58	1122.19	1169.68	1402.13	86194	88709.4	101506	90988.7	93865	86998.3
A_51_P490795	Mxd1	ref|Mus musculus MAX dimerization protein 1 (Mxd1), mRNA [NM_010751]	0.923526	0.990217		8.94854e-10	3.5998		2.08098e-09	3.34933		545.85	546.588	634.854	648.512	652.638	538.824	2016.45	2090.74	2209.49	2066.25	1974.4	2196.82
A_55_P1982030	H3f3b	ref|Mus musculus H3 histone, family 3B (H3f3b), mRNA [NM_008211]	0.934555	0.990282		5.23743e-08	3.05645		2.1598e-08	3.29035		4033.45	4920.54	5405.45	4620.07	4051.95	4449.11	15263.5	14436.2	15375	14642.8	15800.7	14114.6
A_55_P2135064	H2-M2	ref|Mus musculus histocompatibility 2, M region locus 2 (H2-M2), mRNA [NM_008204]	0.971934	0.99151		2.45202e-07	7.62254		1.93114e-07	7.90817		245.728	309.286	99.0902	185.631	202.87	174.593	1677.27	2257.64	899.669	1470.41	1663.15	1335.9
A_55_P2118675	Tnip1	ref|Mus musculus TNFAIP3 interacting protein 1 (Tnip1), transcript variant 1, mRNA [NM_021327]	0.913366	0.991541		3.40553e-13	5.17259		4.06091e-13	5.07739		12222.9	11558.8	12304.5	11721.7	12273.8	12484.9	65513.3	59368.1	60410	58392.7	61585.4	63251
A_55_P2066116	Bcl3	ref|Mus musculus B-cell leukemia/lymphoma 3 (Bcl3), mRNA [NM_033601]	0.925207	0.991596		3.80131e-12	5.04256		5.70912e-12	4.83291		3216.78	2717.38	4037.37	3385.38	3620.57	3194.56	17630.7	15695.9	18619.2	17435	16110.3	17797.7
A_55_P2129975	Rabgef1	ref|Mus musculus RAB guanine nucleotide exchange factor (GEF) 1 (Rabgef1), transcript variant 1, mRNA [NM_019983]	0.940572	0.993718		3.67998e-10	3.0747		4.69842e-10	3.01853		1915.76	1520.15	1538.7	1424.56	1886.37	1733.29	6103.41	4497.48	5331.04	4906.57	5341.02	5435.51
A_52_P161488	Clec4e	ref|Mus musculus C-type lectin domain family 4, member e (Clec4e), mRNA [NM_019948]	0.974998	0.995691		3.35044e-13	18.237		1.17909e-12	14.5318		2765.84	2144.61	2335.64	2826.11	3342.47	2941.22	54305.1	42295	41559.8	44961.4	45245.9	46167.8
A_55_P2063216	Dusp14	ref|Mus musculus dual specificity phosphatase 14 (Dusp14), mRNA [NM_019819]	0.970068	0.995788		2.05122e-08	3.09835		8.02259e-08	2.78571		115.824	101.236	91.2075	120.902	121.925	98.2026	311.477	327.2	300.821	353.207	286.512	295.96
A_51_P423578	Slfn2	ref|Mus musculus schlafen 2 (Slfn2), mRNA [NM_011408]	0.951089	0.996		3.9021e-13	3.90927		9.45884e-13	3.62341		7708.32	6350.26	7348.33	7219.08	8563.59	7256.21	30524.9	26993	28092.6	28405.8	27451.6	29162
A_30_P01018244	chr8:70623390-70645212_R	lincRNA:chr8:70623390-70645212 reverse strand	0.98688	0.996324		9.38902e-07	5.43568		1.91253e-06	4.95407		151.788	91.0123	91.3106	74.0624	156.862	141.335	600.995	616.715	527.998	544.289	587.14	600.446
A_51_P131561	1600029D21Rik	ref|Mus musculus RIKEN cDNA 1600029D21 gene (1600029D21Rik), mRNA [NM_029639]	0.989645	0.996341		1.64728e-05	5.39717		2.17359e-05	5.18158		21.3864	33.2808	41.29	24.1935	35.459	38.2991	246.73	122.362	146.714	142.349	175.751	173.025
A_52_P348214	ENSMUST00000129206	gb|Mus musculus BCL2-like 11 (apoptosis facilitator), mRNA (cDNA clone IMAGE:5289406), complete cds. [BC058175]	0.992041	0.996513		0.000272582	4.95113		9.36576e-05	5.93759		45.446	38.0312	38.3714	28.4339	63.1386	21.3084	200.124	225.609	170.575	214.021	200.382	175.657
A_51_P484880	Bcl2l11	ref|Mus musculus BCL2-like 11 (apoptosis facilitator) (Bcl2l11), transcript variant 1, mRNA [NM_207680]	0.9655	0.99685		2.08752e-14	6.27734		3.31754e-14	5.94943		496.762	410.313	447.75	435.651	517.161	470.748	3141.85	2649.31	2974.64	3087.88	2915.04	2706.66
A_52_P327664	Gbp5	ref|Mus musculus guanylate binding protein 5 (Gbp5), mRNA [NM_153564]	0.99009	0.998163		3.8803e-13	21.9911		1.82208e-12	16.3759		81.7366	82.4644	116.953	127.064	135.306	109.274	2005.16	1784.37	2347.16	1949.92	1782.39	2385.54
A_52_P463235	Ankrd33b	ref|Mus musculus ankyrin repeat domain 33B (Ankrd33b), transcript variant 2, mRNA [NM_027496]	0.986361	0.998262		1.70107e-11	5.25773		6.3761e-11	4.57497		313.319	247.057	264.567	272.857	349.583	323.652	1326.12	1288.34	1792.93	1416.78	1465.02	1455.5
A_55_P2145389	Flrt3	ref|Mus musculus fibronectin leucine rich transmembrane protein 3 (Flrt3), transcript variant 1, mRNA [NM_001172160]	0.986773	0.998365		1.21815e-17	53.8527		9.73282e-18	57.0005		54.027	47.6591	37.7884	35.1821	54.2135	42.8835	2391.67	2457.54	2620.45	2363.49	2638.68	2439.21
A_30_P01027000	chr8:59994102-59994797_F	lincRNA:chr8:59994102-59994797 forward strand	0.999064	0.999737		1.54431e-05	3.84513		6.40983e-05	3.26603		64.8768	33.9969	51.2106	49.8057	46.8011	78.501	186.272	196.91	168.296	161.851	184.392	204.472
A_52_P628590	Pvr	ref|Mus musculus poliovirus receptor (Pvr), mRNA [NM_027514]	0.995735	1.00052		1.95273e-13	8.19042		1.77379e-13	8.29807		486.832	487.446	456.889	407.402	447.871	572.583	4317.56	3700.74	4218.17	3867	3952.91	4384.51
A_55_P2071952	Wdr92	ref|Mus musculus WD repeat domain 92 (Wdr92), mRNA [NM_178909]	0.986764	1.00104		3.74858e-18	15.1816		4.22471e-18	14.8749		2736.66	2902.94	2950.41	2962.71	2906.36	2908.38	44992.6	51148.3	39748.1	45415.6	46167.8	43435.9
A_30_P01027310	chrX:18734106-18744367_R	lincRNA:chrX:18734106-18744367 reverse strand	0.993733	1.00162		1.65546e-06	4.44387		3.55173e-06	4.06433		455.855	609.643	408.723	480.186	430.411	719.859	2686.48	2531.72	1562.56	1906.22	2859.41	1928.82
A_51_P389751	Relb	ref|Mus musculus avian reticuloendotheliosis viral (v-rel) oncogene related B (Relb), mRNA [NM_009046]	0.97674	1.00273		1.63824e-10	3.70945		2.81459e-10	3.53954		2499.29	2243.6	2164.02	2202.15	2526.63	2552.51	8825.73	8591.53	9182.05	8965.7	8613.6	9034.32
A_55_P2110925	Flrt3	ref|Mus musculus fibronectin leucine rich transmembrane protein 3 (Flrt3), transcript variant 1, mRNA [NM_001172160]	0.980691	1.00385		8.08264e-14	39.1593		5.95485e-14	42.1091		101.954	51.2358	61.0111	74.6288	65.3303	53.4049	2766.99	2656.85	2689.83	2630.64	2848.53	2650.96
A_51_P111164	Rnd1	ref|Mus musculus Rho family GTPase 1 (Rnd1), mRNA [NM_172612]	0.972414	1.004		5.99497e-14	15.1069		1.56808e-13	12.8389		369.252	336.031	278.432	363.681	410.794	382.933	6196.34	4159.52	5311.49	5270.41	4517.16	5781.79
A_55_P2016105	Errfi1	ref|Mus musculus ERBB receptor feedback inhibitor 1 (Errfi1), mRNA [NM_133753]	0.983599	1.00415		6.40434e-13	58.5315		3.83742e-13	67.1283		1076.77	797.682	1404.95	740.79	916.321	1188.07	71299.3	56788.1	70816.6	64428	70449.4	63479.4
A_55_P2036693	Cd40	ref|Mus musculus CD40 antigen (Cd40), transcript variant 1, mRNA [NM_011611]	0.964575	1.00456		1.7394e-16	33.0479		2.51059e-16	30.4972		481.282	414.357	574.961	481.066	522.052	587.893	20461.2	15351.6	16509.4	17545.3	17655.1	16963
A_52_P577662	Ednrb	ref|Mus musculus endothelin receptor type B (Ednrb), transcript variant 1, mRNA [NM_007904]	0.978771	1.00458		1.38385e-08	5.89206		7.13741e-09	6.41413		127.282	70.1446	115.877	83.4726	92.7439	105.277	554.379	579.092	634.854	549.704	609.96	610.12
A_30_P01025559	chr5:113920850-113950200_F	lincRNA:chr5:113920850-113950200 forward strand	0.988662	1.00495		5.28941e-06	9.81361		1.9091e-06	11.9652		6.50248	11.5674	25.3668	6.7681	25.2967	6.39183	130.025	101.932	129.45	132.11	125.488	103.656
A_55_P2167818	Rabgef1	ref|Mus musculus RAB guanine nucleotide exchange factor (GEF) 1 (Rabgef1), transcript variant 1, mRNA [NM_019983]	0.953347	1.00509		2.56901e-10	3.25729		1.4306e-09	2.85962		184.797	163.417	153.414	167.741	202.115	203.886	446.312	622.608	569.361	530.012	555.01	539.429
A_66_P120995	Htr2a	ref|Mus musculus 5-hydroxytryptamine (serotonin) receptor 2A (Htr2a), mRNA [NM_172812]	0.965465	1.00693		1.04786e-06	3.30307		1.2243e-06	3.25533		192.55	235.193	137.733	164.627	218.844	184.392	694.23	663.356	482.873	468.628	737.413	651.247
A_52_P608322	Maff	ref|Mus musculus v-maf musculoaponeurotic fibrosarcoma oncogene family, protein F (avian) (Maff), mRNA [NM_010755]	0.942505	1.00762		2.67629e-16	32.9527		2.13054e-16	34.6712		176.314	184.646	188.251	154.814	204.129	171.071	6153.54	6202.35	6572.83	6750.13	6297.66	6000.64
A_52_P93933	Mcl1	ref|Mus musculus myeloid cell leukemia sequence 1 (Mcl1), nuclear gene encoding mitochondrial protein, mRNA [NM_008562]	0.85496	1.00808		6.74445e-16	3.97347		6.83916e-16	3.96863		6494.04	6877.17	7405.08	6517.94	7274.84	7184.64	29938.2	26182.2	28563.8	27600.4	30794.8	26836.3
A_55_P2177073	A_55_P2177073	Unknown	0.987278	1.00839		0.0155192	4.04471		0.00375252	5.74587		97.1478	297.796	464.254	423.853	107.368	107.107	777.425	956.957	1194.76	1136.75	1293.71	615.775
A_55_P2040996	Klf7	ref|Mus musculus Kruppel-like factor 7 (ubiquitous) (Klf7), mRNA [NM_033563]	0.915377	1.0084		4.38141e-12	4.0722		3.06537e-12	4.20942		1323.28	1107.12	1156.78	1052.13	1295.78	1153.66	4693.99	5246.72	5254.73	4891.97	4723.37	5709.31
A_52_P597461	Skil	ref|Mus musculus SKI-like (Skil), transcript variant 1, mRNA [NM_011386]	0.89942	1.00982		5.51111e-14	6.2261		1.71462e-13	5.47462		251.304	228.798	205.774	262.012	270.959	250.291	1604.38	1263.58	1436.46	1334.89	1396.4	1596.95
A_52_P89567	Rhob	ref|Mus musculus ras homolog gene family, member B (Rhob), mRNA [NM_007483]	0.919713	1.01006		1.23263e-10	4.1355		2.65448e-11	4.81773		458.002	483.811	557.342	440.604	424.606	431.468	2113.62	2067.4	2096.11	2552.51	2213.02	1675.3
A_55_P1960238	Slc2a6	ref|Mus musculus solute carrier family 2 (facilitated glucose transporter), member 6 (Slc2a6), transcript variant 1, mRNA [NM_172659]	0.954572	1.01087		1.01285e-06	4.16211		1.28768e-06	4.05237		6917.33	7050.94	7369.24	8149.52	8295.42	5949.28	30434.1	32084.7	28433.4	32469.6	32135.9	27290.3
A_52_P417825	Osgin2	ref|Mus musculus oxidative stress induced growth inhibitor family member 2 (Osgin2), mRNA [NM_145950]	0.841129	1.01246		2.05875e-13	3.828		1.45261e-13	3.94649		906.498	887.615	846.326	770.74	882.162	947.998	3684.88	3448.13	3350.82	3703.57	3649.54	3251.75
A_55_P2182437	ENSMUST00000129389	gb|Mus musculus 7 days neonate cerebellum cDNA, RIKEN full-length enriched library, clone:A730073O03 product:hypothetical protein, full insert sequence. [AK080526]	0.959204	1.01339		1.03157e-06	7.03553		1.04358e-06	7.02307		38.6702	63.7958	59.8177	26.4213	74.0917	78.8195	439.156	410.617	270.214	329.182	374.409	407.402
A_30_P01029335	chr17:64063362-64066067_R	lincRNA:chr17:64063362-64066067 reverse strand	0.904759	1.01448		3.42507e-17	94.2158		3.30633e-17	95.1758		6.19507	6.15343	6.00394	6.13235	6.08607	6.22132	550.52	644.403	477.965	583.832	744.702	403.706
A_55_P2090505	A_55_P2090505	Unknown	0.892253	1.01588		8.52773e-13	10.0464		7.63108e-13	10.2153		1440.05	1674.83	1888.99	1973.03	1559.97	1476.33	17642.9	20491	15670.9	19843.8	18470	16098.1
A_52_P649817	Il23a	ref|Mus musculus interleukin 23, alpha subunit p19 (Il23a), mRNA [NM_031252]	0.952677	1.01614		4.75264e-09	20.2163		2.06446e-09	24.1828		9.54437	7.26282	17.0465	9.8441	10.0511	7.33542	193.88	162.925	282.172	246.764	190.358	196.445
A_55_P2140626	Arl5b	ref|Mus musculus ADP-ribosylation factor-like 5B (Arl5b), mRNA [NM_029466]	0.818014	1.01779		2.39503e-11	3.39121		7.49084e-11	3.10239		379.967	388.955	397.166	436.846	434.292	426.171	1248.78	1377.37	1359.07	1270.16	1352.02	1423.57
A_55_P1978424	Bcl2a1d	ref|Mus musculus B-cell leukemia/lymphoma 2 related protein A1d (Bcl2a1d), mRNA [NM_007536]	0.835678	1.01782		1.73117e-14	8.74708		3.40499e-15	11.0861		7110.82	7197.6	7470.56	5061.33	5139.81	7486.63	69489.1	58332	64504	66317.4	67481.3	61304.3
A_30_P01026687	chr8:59994102-59994797_F	lincRNA:chr8:59994102-59994797 forward strand	0.949147	1.02071		0.000132317	4.85563		0.000662024	3.79045		33.5458	31.0211	58.8235	37.5276	71.9135	50.3427	197.247	175.503	193.591	201.269	157.666	221.885
A_55_P1974189	Ptges	ref|Mus musculus prostaglandin E synthase (Ptges), mRNA [NM_022415]	0.879324	1.02219		6.30511e-08	3.81688		2.37538e-08	4.20998		110.823	87.1712	76.7083	64.8408	87.4429	104.266	416.364	330.751	287.508	306.457	325.689	419.245
A_55_P2063237	Dusp5	ref|Mus musculus dual specificity phosphatase 5 (Dusp5), mRNA [NM_001085390]	0.852888	1.02336		6.24007e-14	18.5753		2.05605e-13	14.9725		89.0288	65.7446	54.5853	91.4448	89.1084	79.6206	1480.33	1162.25	1149.91	1221.64	1309.14	1314.87
A_51_P295192	Nfkbia	ref|Mus musculus nuclear factor of kappa light polypeptide gene enhancer in B-cells inhibitor, alpha (Nfkbia), mRNA [NM_010907]	0.655821	1.0238		2.63924e-21	37.0205		4.50957e-21	32.8575		12467.6	11671.5	12467.6	12476.3	14401.2	15670.9	433959	505903	527569	456989	527569	527569
A_51_P199135	Cd83	ref|Mus musculus CD83 antigen (Cd83), mRNA [NM_009856]	0.818644	1.02664		7.29813e-15	21.8974		5.12002e-15	23.4973		3372.03	3233.99	3652.83	3167.22	3349.43	3272.32	79706	71964.6	78646.8	78173.9	75752.2	81878.7
A_51_P469008	Ehd1	ref|Mus musculus EH-domain containing 1 (Ehd1), mRNA [NM_010119]	0.684989	1.02668		4.57066e-14	4.7159		2.48432e-14	5.01625		16406.7	13964.7	15089.9	13805	14614.4	15414.5	65232.4	70069.5	76046.8	74688.6	71964.6	69527.7
A_55_P2157360	Tagap1	ref|Mus musculus T-cell activation GTPase activating protein 1 (Tagap1), mRNA [NM_147155]	0.868324	1.02782		3.48307e-07	3.8588		2.77872e-07	3.94993		361.893	255.266	299.02	233.033	325.955	368.845	1436.46	982.007	1152.22	1115.52	1121.33	1399.89
A_51_P421958	Sgms1	ref|Mus musculus sphingomyelin synthase 1 (Sgms1), transcript variant 2, mRNA [NM_144792]	0.651975	1.02823		1.78073e-13	3.85954		2.73731e-13	3.71968		9508.49	8061.32	7913.5	9015.55	9480.85	8659.69	30491.1	32564.2	36942.7	33778.1	34024.8	34463.9
A_52_P604629	Csrnp1	ref|Mus musculus cysteine-serine-rich nuclear protein 1 (Csrnp1), mRNA [NM_153287]	0.584535	1.03131		3.55078e-21	43.8389		3.52929e-21	43.902		922.446	814.669	862.416	858.735	967.394	852.827	41413.1	38295.8	42002.9	42242.3	42595.1	40294.6
A_55_P2094925	Srgn	ref|Mus musculus serglycin (Srgn), mRNA [NM_011157]	0.751564	1.03155		5.92006e-11	4.35512		5.52442e-11	4.38477		8119.64	8591.53	9217.76	7293.02	9339.96	10213.6	40448.5	34725.3	39369.8	37729.4	39032.8	40843
A_51_P318381	Pgf	ref|Mus musculus placental growth factor (Pgf), mRNA [NM_008827]	0.80561	1.03158		3.2037e-10	5.43638		1.05045e-09	4.76729		61.9306	76.2883	81.3974	100.785	89.5493	68.9749	462.529	317.288	402.476	417.135	390.573	394.781
A_55_P2111860	Zc3h12c	ref|Mus musculus zinc finger CCCH type containing 12C (Zc3h12c), mRNA [NM_001162921]	0.787412	1.03393		2.15478e-11	7.27888		2.63704e-11	7.08982		144.463	206.939	157.406	212.55	158.712	166.227	1271.49	1214.8	1174.31	1089.92	1312.77	1390.8
A_55_P2124461	BC057675	gb|Mus musculus cDNA clone IMAGE:4189351, partial cds. [BC057675]	0.66887	1.03426		4.89871e-15	8.75543		1.30013e-14	7.68084		1850.76	2217.32	2176.21	2427.57	2458.05	2524.53	20129.2	21708.9	16483.1	18714.9	21086	20069.3
A_55_P2105436	Foxp1	gb|Mus musculus mammary gland RCB-0526 Jyg-MC(A) cDNA, RIKEN full-length enriched library, clone:G830003K13 product:forkhead box P1, full insert sequence. [AK144920]	0.838619	1.03485		4.63148e-06	3.05774		7.62059e-05	2.39204		85.459	99.2414	111.924	126.838	123.152	139.143	280.742	343.827	270.816	288.335	330.432	300.348
A_55_P2051596	A_55_P2051596	Unknown	0.740293	1.03677		3.29192e-14	14.3049		2.85361e-14	14.659		710.899	812.047	802.045	801.829	766.929	778.401	10174.7	14295.8	11516.4	14157.7	13496.5	9754.82
A_55_P1954092	LOC100503637	ref|PREDICTED: Mus musculus envelope glycoprotein-like (LOC100503637), mRNA [XM_003085330]	0.706893	1.03869		7.67388e-16	22.8835		1.29825e-15	20.6488		4931.8	5346.58	6133.52	6914.46	6516.13	5520.95	129223	135450	112846	141349	136033	114342
A_55_P2189893	A630073K07Rik	gb|Mus musculus 3 days neonate thymus cDNA, RIKEN full-length enriched library, clone:A630073K07 product:unclassifiable, full insert sequence. [AK042233]	0.861175	1.04381		1.94669e-06	5.74791		7.22692e-06	4.80689		39.4641	48.2117	29.9194	48.8484	31.9577	70.6041	227.304	262.754	171.929	189.309	194.781	313.53
A_51_P301804	St3gal1	ref|Mus musculus ST3 beta-galactoside alpha-2,3-sialyltransferase 1 (St3gal1), mRNA [NM_009177]	0.478676	1.04398		1.24639e-12	3.21093		1.57791e-12	3.15446		2011.84	1955.74	2043.04	2023.03	2238.16	2152.65	7239.13	6062.09	6832.98	6851.48	7009.03	7092.61
A_55_P2121456	Fam43a	ref|Mus musculus family with sequence similarity 43, member A (Fam43a), mRNA [NM_177632]	0.768192	1.04424		8.55056e-11	8.58378		3.61489e-11	9.74325		166.424	204.243	101.016	133.745	153.112	131.256	1581.63	1132.9	1208.75	1482.38	1390.13	1189.22
A_55_P1956762	ENSMUST00000124012	gb|Mus musculus 12 days embryo spinal cord cDNA, RIKEN full-length enriched library, clone:C530027B15 product:HYPOTHETICAL 48.7 KDA PROTEIN homolog [Mus musculus], full insert sequence. [AK082974]	0.78238	1.04436		3.378e-08	4.58288		8.41482e-08	4.15555		249.039	274	244.093	295.804	262.967	326.29	1244.28	1395.44	945.419	1152.78	1404.07	1146.88
A_51_P308796	Fosl1	ref|Mus musculus fos-like antigen 1 (Fosl1), mRNA [NM_010235]	0.775533	1.04489		1.58641e-08	4.82963		3.72947e-08	4.39793		283.316	203.102	221.708	247.006	295.004	262.63	1226.47	1089.08	1093.09	1226.9	1175.78	1146.25
A_55_P2102936	Pnrc1	ref|Mus musculus proline-rich nuclear receptor coactivator 1 (Pnrc1), mRNA [NM_001033225]	0.409978	1.04592		5.39354e-14	3.58735		1.65977e-13	3.28186		2654.46	2622.45	2836.7	3041.99	3322.15	2951.23	9673.35	10373.4	10113.5	10328.2	11154.2	10059
A_55_P2074381	A_55_P2074381	Unknown	0.739816	1.04738		5.50189e-13	17.1156		2.34097e-13	20.1079		1163.37	1358.03	1547.37	1369.94	1101.84	1145.61	19438.1	25136.6	30925.3	29117.5	25725.3	23136.8
A_30_P01032951	chr17:29374758-29387733_F	lincRNA:chr17:29374758-29387733 forward strand	0.566384	1.04815		2.78814e-12	4.47468		2.45724e-12	4.53047		680.731	690.248	735.173	611.221	738.094	851.687	3140.55	3071.23	3585.11	3548.52	3386.55	3301.72
A_55_P2118674	Tnip1	ref|Mus musculus TNFAIP3 interacting protein 1 (Tnip1), transcript variant 1, mRNA [NM_021327]	0.586871	1.05013		1.95488e-12	5.38796		2.92352e-12	5.15816		13701.1	13137.5	13198.6	14015.2	15507.7	14447.2	72244.5	66170.5	74688.6	68937.4	75657.7	78761.3
A_51_P265571	Adm	ref|Mus musculus adrenomedullin (Adm), mRNA [NM_009627]	0.724176	1.05063		1.86478e-11	9.63043		2.08577e-10	6.87937		58.9516	38.7391	46.2256	49.2202	77.9507	86.7643	482.957	407.224	454.728	525.858	360.554	539.13
A_55_P2103698	Isg15	ref|Mus musculus ISG15 ubiquitin-like modifier (Isg15), mRNA [NM_015783]	0.767788	1.05131		1.50998e-07	4.35295		1.40068e-07	4.389		10648.8	8487.95	11194.5	10965.6	9209.45	11432.1	43517.3	38444.8	50819.7	47676.8	44607.5	46017.7
A_55_P2088720	AK035396	gb|Mus musculus adult male urinary bladder cDNA, RIKEN full-length enriched library, clone:9530030H05 product:unclassifiable, full insert sequence. [AK035396]	0.578768	1.05259		2.13073e-14	10.0804		7.58716e-14	8.41513		1003.55	1229.96	864.049	1224.01	1278.47	1375.46	10384.9	12042.9	10560.6	12599.7	11516.4	10631.1
A_55_P2156583	Cdk5r1	ref|Mus musculus cyclin-dependent kinase 5, regulatory subunit 1 (p35) (Cdk5r1), mRNA [NM_009871]	0.650812	1.05518		5.77174e-13	11.0927		2.90879e-13	12.3693		356.822	475.503	523.327	349.493	434.198	496.325	4573.55	5103.96	5963.32	4953.04	5342.87	6153.96
A_55_P2087622	Il4i1	ref|Mus musculus interleukin 4 induced 1 (Il4i1), mRNA [NM_010215]	0.762384	1.0587		4.52905e-09	8.22466		7.30087e-10	10.9094		2392	1711.33	1273.6	1346.97	1632.88	1183.55	20934.6	14527.5	11447.9	20148.7	14865.7	13815.5
A_51_P140710	Ccl3	ref|Mus musculus chemokine (C-C motif) ligand 3 (Ccl3), mRNA [NM_011337]	0.789758	1.06037		8.13516e-10	15.881		5.62668e-10	17.0378		8065.23	10313.9	9021.18	9864.29	8114.58	9044.34	120385	153024	159379	172149	168501	120252
A_55_P2106926	Kcna3	ref|Mus musculus potassium voltage-gated channel, shaker-related subfamily, member 3 (Kcna3), mRNA [NM_008418]	0.808284	1.06223		6.71434e-06	4.96433		4.78238e-05	3.84793		10.6026	28.4434	39.2016	23.8299	34.7435	36.7818	126.038	95.0102	117.934	115.746	106.581	135.206
A_55_P2068459	Hspa1a	ref|Mus musculus heat shock protein 1A (Hspa1a), mRNA [NM_010479]	0.707602	1.06286		9.72631e-12	15.5594		1.34319e-11	14.6879		150.53	126.859	106.402	135.271	204.032	104.335	2242.82	1825.15	1884.02	2086.11	2149.82	2060.39
A_66_P116252	Dusp16	ref|Mus musculus dual specificity phosphatase 16 (Dusp16), transcript variant A1, mRNA [NM_130447]	0.372263	1.06462		2.34069e-12	3.6225		2.99178e-12	3.54925		719.495	608.929	658.039	682.129	829.185	654.863	2608.67	2411.64	2364.14	2560.66	2562.08	2739.32
A_55_P2214348	4930469K13Rik	gb|Mus musculus 16 days neonate thymus cDNA, RIKEN full-length enriched library, clone:A130005E13 product:unclassifiable, full insert sequence. [AK037310]	0.872393	1.06685		0.0019873	4.3172		0.0800396	2.098		51.7541	25.4187	27.8163	65.2235	70.7673	82.3251	167.424	175.24	96.8889	114.17	139.53	213.916
A_51_P208240	Tnfsf14	ref|Mus musculus tumor necrosis factor (ligand) superfamily, member 14 (Tnfsf14), mRNA [NM_019418]	0.525708	1.07098		5.23504e-09	3.28283		3.75643e-08	2.8106		767.717	584.902	698.511	753.775	942.801	869.197	2537.34	1973.03	2377.95	2461.12	2594.61	2298.22
A_51_P118132	Skil	ref|Mus musculus SKI-like (Skil), transcript variant 1, mRNA [NM_011386]	0.235463	1.07279		1.60506e-14	4.40538		2.24986e-14	4.26805		2107.33	2129.94	2237.39	2402.47	2510.4	2306.52	10067.4	9548.11	10296	10027.7	10874	11202.2
A_30_P01031421	chr2:180161459-180189542_R	lincRNA:chr2:180161459-180189542 reverse strand	0.708473	1.07287		5.72744e-07	4.36935		6.8616e-05	2.67419		26.4802	48.7655	43.4086	62.1197	93.9428	51.1216	172.759	169.436	154.234	173.126	141.433	224.209
A_55_P1960936	A_55_P1960936	Unknown	0.452035	1.07361		4.59307e-16	20.1915		5.54156e-16	19.4862		3215.44	3752.93	4043.81	4477.26	3968.01	3817.73	72344.7	85048.6	69788.4	88500.6	84631.1	70449.4
A_52_P368650	Zswim4	ref|Mus musculus zinc finger, SWIM domain containing 4 (Zswim4), mRNA [NM_172503]	0.477103	1.07381		6.14148e-11	4.43115		5.78089e-10	3.59786		110.318	80.2317	125.342	149.09	139.63	121.834	507.858	390.76	470.63	447.75	499.69	511.493
A_55_P1983368	1700029G01Rik	ref|Mus musculus RIKEN cDNA 1700029G01 gene (1700029G01Rik), transcript variant 1, mRNA [NM_001162533]	0.536896	1.07835		2.59349e-08	3.32072		2.3058e-08	3.35464		232.006	217.715	243.965	264.807	233.033	241.916	723.47	851.091	732.132	830.652	739.753	915.636
A_55_P1998811	A_55_P1998811	Unknown	0.427389	1.07893		1.90519e-15	16.1164		1.54809e-15	16.7223		956.466	1088.78	1082.31	996.282	1146.25	1110.5	16011.3	21468	17062	21179.8	21198.9	16252.8
A_51_P257550	Marcksl1	ref|Mus musculus MARCKS-like 1 (Marcksl1), mRNA [NM_010807]	0.453947	1.07935		1.15291e-15	21.3453		1.18303e-15	21.2387		1328.24	1527.33	1543.83	1469.59	1564.73	1746.2	28868.3	31865.3	40325.4	36265.2	36147.3	35413.2
A_55_P2035315	Rasgef1b	ref|Mus musculus RasGEF domain family, member 1B (Rasgef1b), transcript variant 1, mRNA [NM_145839]	0.407238	1.08022		6.26119e-15	12.2396		5.36109e-15	12.5481		12543	11665	10776.5	12304.5	13381.9	11266.9	139133	135169	146435	152379	172149	131728
A_66_P126313	Rhof	ref|Mus musculus ras homolog gene family, member f (Rhof), mRNA [NM_175092]	0.440946	1.08123		1.64224e-11	5.16325		4.42526e-11	4.6524		1035.64	829.185	801.645	1078.49	1158.55	960.778	5199.65	4387.85	4740.75	5420.09	4681.32	5367.37
A_55_P2007496	BB237529	gb|BB237529 RIKEN full-length enriched, 3 days neonate thymus Mus musculus cDNA clone A630065H24 3'. [BB237529]	0.593163	1.08144		7.44949e-09	4.83428		4.57635e-09	5.10608		152.809	144.941	168.473	160.263	165.656	150.706	694.018	858.111	692.822	1012.28	884.446	582.575
A_51_P519251	Nupr1	ref|Mus musculus nuclear protein 1 (Nupr1), mRNA [NM_019738]	0.523896	1.08291		4.62161e-11	6.65888		8.73462e-11	6.15505		1851.14	1664.18	2164.62	1829.58	2348.62	2553.75	13310.7	12296	14527.5	14114.6	12325	17300.2
A_66_P110606	ENSMUST00000015981	ens|sequestosome 1 Gene [Source:MGI (curated);Acc:MGI:107931] [ENSMUST00000015981]	0.499915	1.08412		1.03748e-09	4.3571		5.65751e-10	4.63646		128.506	117.172	122.014	104.505	160.618	115.535	540.286	539.13	506.234	637.597	585.348	499.001
A_55_P2116111	D8Ertd82e	ref|Mus musculus DNA segment, Chr 8, ERATO Doi 82, expressed (D8Ertd82e), mRNA [NM_172911]	0.486911	1.08423		1.80772e-10	4.9979		4.97988e-11	5.77625		5036.13	4125.63	4453.73	3573.45	4242.21	5010.71	26428.4	20236.9	23941.1	22599.4	23378.6	30726.6
A_51_P200544	Tnip3	ref|Mus musculus TNFAIP3 interacting protein 3 (Tnip3), mRNA [NM_001001495]	0.448053	1.08482		5.39045e-12	6.49126		2.46438e-12	7.16027		532.818	389.541	358.684	395.074	464.524	387.274	2995.54	2670.14	2794.55	3289.61	3066.12	2827.67
A_55_P1955778	Adamts4	ref|Mus musculus a disintegrin-like and metallopeptidase (reprolysin type) with thrombospondin type 1 motif, 4 (Adamts4), mRNA [NM_172845]	0.85236	1.08609		3.99416e-05	11.5261		1.90922e-05	13.6352		23.5589	14.7922	56.9116	20.8127	20.4054	36.3756	361.575	227.408	347.382	340.099	263.358	403.608
A_55_P2126662	Cav1	ref|Mus musculus caveolin 1, caveolae protein (Cav1), mRNA [NM_007616]	0.614447	1.09009		2.94062e-08	5.31669		8.81609e-08	4.67664		152.531	112.188	117.824	108.5	180.698	193.591	639.034	637.76	720.348	593.704	678.686	940.295
A_55_P2042046	5430427O19Rik	ref|Mus musculus RIKEN cDNA 5430427O19 gene (5430427O19Rik), mRNA [NM_001163539]	0.247884	1.09234		1.78753e-11	3.37495		2.6891e-11	3.26746		565.499	561.32	589.162	609.081	647.183	679.119	1749.22	1862.86	2311.96	1940.75	2158.63	2348.62
A_51_P181286	Cd69	ref|Mus musculus CD69 antigen (Cd69), mRNA [NM_001033122]	0.667153	1.09317		3.3398e-12	42.4668		1.7196e-11	28.9822		50.3214	43.0822	62.7668	47.8156	101.254	113.902	2374.32	1997.8	2182.1	2318.06	2195.45	2675.88
A_30_P01027543	chr1:175705225-175717250_R	lincRNA:chr1:175705225-175717250 reverse strand	0.70782	1.09405		0.000156497	3.1808		4.54311e-05	3.68231		982.688	1397.66	1923.88	1778.81	1124.21	1113.13	4034.29	4747.66	4963.7	5390.11	6099.18	3775.89
A_52_P681310	Plaur	ref|Mus musculus plasminogen activator, urokinase receptor (Plaur), mRNA [NM_011113]	0.254498	1.09521		5.90135e-12	3.92309		1.95558e-12	4.34521		9376.28	9190.32	7460.72	7538.7	8790.32	9358.1	38992.3	30451	34242.5	39402.5	34792.8	38490.1
A_51_P144180	Ifnb1	ref|Mus musculus interferon beta 1, fibroblast (Ifnb1), mRNA [NM_010510]	0.491577	1.0958		3.54576e-18	318.271		4.55784e-18	290.753		6.81527	6.87033	6.82888	6.70264	6.65801	12.0053	2159.08	1745.35	2478.76	2828.65	1935.38	2250.61
A_55_P2159555	Adamts4	ens|a disintegrin-like and metallopeptidase (reprolysin type) with thrombospondin type 1 motif, 4 Gene [Source:MGI (curated);Acc:MGI:1339949] [ENSMUST00000006570]	0.809427	1.09733		1.2048e-05	10.5883		5.63255e-06	12.3928		90.2315	43.6633	190.814	45.6619	103.204	132.186	1021.72	732.315	1158.87	960.166	876.233	1355.68
A_55_P1997906	Nox1	ref|Mus musculus NADPH oxidase 1 (Nox1), mRNA [NM_172203]	0.631366	1.10072		9.81878e-07	4.48764		1.85069e-08	7.52443		68.8985	63.8374	48.4687	41.1081	24.9563	59.2901	310.029	228.125	258.882	274.07	282.763	310.04
A_30_P01017514	chr4:141100989-141106639_R	lincRNA:chr4:141100989-141106639 reverse strand	0.778905	1.10391		4.53827e-06	10.4058		1.14354e-05	8.72826		8.9758	14.7475	31.0373	18.312	9.53901	53.2471	136.827	182.52	175.786	213.067	223.802	122.041
A_55_P2051229	Gpr132	ref|Mus musculus G protein-coupled receptor 132 (Gpr132), mRNA [NM_019925]	0.336038	1.10418		3.16057e-12	6.35344		3.4864e-12	6.27889		2531.72	2288.05	2913.02	3011.78	3077.62	2571.33	18002.4	15520.6	18082.4	18439.3	19727.2	18571.5
A_52_P108346	Myc	ref|Mus musculus myelocytomatosis oncogene (Myc), transcript variant 1, mRNA [NM_010849]	0.419618	1.10607		3.29009e-11	6.89302		1.34217e-11	7.75434		873.909	810.209	702.313	595.868	782.789	1017.24	5793.02	5300.09	6133.52	6048.24	6683.56	6310.33
A_55_P2169888	D8Ertd82e	ref|Mus musculus DNA segment, Chr 8, ERATO Doi 82, expressed (D8Ertd82e), mRNA [NM_172911]	0.330096	1.10608		7.7249e-11	4.50196		2.80076e-11	4.99976		920.683	789.984	749.248	856.126	741.879	845.916	3840.82	3617.06	4041.29	4094.58	4123.06	4510.9
A_55_P2049687	Efna2	ref|Mus musculus ephrin A2 (Efna2), mRNA [NM_007909]	0.623376	1.10656		2.31388e-05	3.28574		0.0001093	2.7988		64.5574	64.376	23.5888	50.9246	69.1324	60.6401	148.846	137.928	164.689	189.408	137.864	172.223
A_55_P2116621	Cited2	ref|Mus musculus Cbp/p300-interacting transactivator, with Glu/Asp-rich carboxy-terminal domain, 2 (Cited2), mRNA [NM_010828]	0.319271	1.1071		5.98675e-12	5.79312		8.12253e-13	7.39463		1863.76	1825.15	1948.43	1895.02	1614.42	1405.73	10840.9	12416.8	11409.9	13721	14320.6	10669.5
A_51_P187461	Rel	ref|Mus musculus reticuloendotheliosis oncogene (Rel), mRNA [NM_009044]	0.789081	1.11095		3.02174e-06	14.9627		1.78542e-06	16.8265		7.08702	5.90513	18.0672	7.82207	6.1455	15.2404	108.119	130.536	166.424	193.377	237.921	68.6615
A_55_P2044932	Gpr84	ref|Mus musculus G protein-coupled receptor 84 (Gpr84), mRNA [NM_030720]	0.163804	1.11149		4.61995e-18	23.5427		3.43702e-18	24.9835		1502.87	1301.72	1164.58	1339.24	1314.59	1488.56	35780.8	32838.5	30968.2	37536.3	35037.2	37591
A_55_P1989653	Slco4a1	ref|Mus musculus solute carrier organic anion transporter family, member 4a1 (Slco4a1), mRNA [NM_148933]	0.275009	1.11214		7.81392e-14	9.12041		1.37675e-12	6.27603		772.371	761.526	874.079	1270.16	1185.68	1470.41	7702.44	7467.97	8032.31	7714.73	8073.06	10247.6
A_51_P452629	Tlr2	ref|Mus musculus toll-like receptor 2 (Tlr2), mRNA [NM_011905]	0.455829	1.11308		6.3861e-10	6.18762		9.15333e-10	5.92007		3228.84	3106.56	3812.71	4159.52	3865.66	3801.62	21572.4	20086	23755.9	22954.7	22899	26938.8
A_55_P1963364	Fam55c	ref|Mus musculus family with sequence similarity 55, member C (Fam55c), mRNA [NM_001134494]	0.190334	1.11312		1.41691e-11	3.72194		3.02771e-11	3.49028		167.112	182.008	142.709	214.949	201.269	166.608	598.252	561.935	655.976	649.511	644.403	717.502
A_51_P113058	Olfr1131	ref|Mus musculus olfactory receptor 1131 (Olfr1131), mRNA [NM_146658]	0.833676	1.11327		0.00674891	4.77355		0.000365314	9.59386		26.666	31.9083	46.4195	28.6059	7.06182	34.2846	108.828	163.639	232.059	195.573	221.033	129.77
A_55_P2086433	Oasl1	ref|Mus musculus 2'-5' oligoadenylate synthetase-like 1 (Oasl1), mRNA [NM_145209]	0.638301	1.11506		7.24861e-05	3.33203		4.93245e-05	3.48339		2786.23	2321.43	3450.29	2851.09	2627.18	3647.27	8522.73	8331.15	12893.9	9099.05	10898.9	12878.7
A_55_P1997756	Il6	ref|Mus musculus interleukin 6 (Il6), mRNA [NM_031168]	0.576383	1.11694		3.42415e-14	122.292		3.16651e-14	125.279		10.574	8.29654	7.95714	8.24375	13.2213	8.23609	918.522	942.115	1324.47	1217.92	1249.56	1043.42
A_55_P2025248	Mxd1	ref|Mus musculus MAX dimerization protein 1 (Mxd1), mRNA [NM_010751]	0.189353	1.11858		6.9535e-13	5.30758		7.12573e-13	5.29357		555.01	558.065	553.988	626.912	641.04	601.316	2645.82	3040.3	3528.16	3756.83	3345.25	3172.05
A_55_P2105843	A_55_P2105843	Unknown	0.394758	1.11932		4.33408e-14	23.2613		5.12901e-14	22.4886		780.974	985.102	1158.23	1338.87	988.207	1051.77	22935.6	27120.6	22623	31026.2	28203.8	22265.2
A_52_P558577	Zfp263	ref|Mus musculus zinc finger protein 263 (Zfp263), mRNA [NM_148924]	0.078399	1.11977		1.09342e-12	3.29654		6.24424e-13	3.44521		3555.41	3737.35	3840.03	4308.89	3986.76	3671.11	11611.8	12583.1	13896.2	14527.5	15405.9	12785.3
A_52_P638459	Ccl5	ref|Mus musculus chemokine (C-C motif) ligand 5 (Ccl5), mRNA [NM_013653]	0.513021	1.11983		3.16128e-10	10.0436		5.99161e-09	6.5842		3217.89	3369.69	3061.24	5024.28	7898.7	4347.29	33803.9	29737.6	37760.8	35553.4	37035	39944.2
A_55_P2244677	6720422M22Rik	gb|Mus musculus 12 days embryo male wolffian duct includes surrounding region cDNA, RIKEN full-length enriched library, clone:6720422M22 product:unclassifiable, full insert sequence. [AK032738]	0.551839	1.12071		5.21856e-08	5.98921		3.48809e-07	4.7313		84.6706	108.341	85.9395	101.802	143.551	151.942	647.623	571.686	439.805	474.199	606.936	787.633
A_55_P1997509	Zbtb32	ref|Mus musculus zinc finger and BTB domain containing 32 (Zbtb32), mRNA [NM_021397]	0.539119	1.12262		1.87145e-05	3.01859		0.000109763	2.55386		225.136	151.237	156.263	292.157	222.361	188.564	648.346	456.329	489.21	642.33	588.962	534.683
A_55_P2108948	Gjc3	ref|Mus musculus gap junction protein, gamma 3 (Gjc3), mRNA [NM_080450]	0.726374	1.12489		1.70351e-06	11.2531		2.1837e-06	10.7287		7.95554	11.2021	8.58668	13.8855	13.2603	6.69285	80.0589	142.779	89.5859	171.966	147.122	56.4664
A_55_P2165869	Cebpb	ref|Mus musculus CCAAT/enhancer binding protein (C/EBP), beta (Cebpb), mRNA [NM_009883]	0.172575	1.12836		1.9155e-10	3.297		8.10941e-11	3.53849		8410.64	9376.28	10328.2	9499.26	9760.23	10272.5	25938.4	30081.7	39105.9	36147.3	34619.6	34766.3
A_55_P2209273	ENSMUST00000129924	gb|Mus musculus adult male testis cDNA, RIKEN full-length enriched library, clone:1700064E03 product:unknown EST, full insert sequence. [AK006879]	0.680192	1.12843		4.17434e-09	26.7977		6.25379e-09	24.4519		11.7615	8.58584	8.28436	8.55252	12.5906	14.4046	261.52	303.756	183.937	322.877	313.53	204.822
A_51_P343833	Traf1	ref|Mus musculus TNF receptor-associated factor 1 (Traf1), mRNA [NM_009421]	0.226544	1.12899		2.84484e-15	16.4815		3.55576e-15	15.8433		1551.02	1231.24	1749.22	1612.97	1848.71	1823.51	27775	25113.9	26410.1	30692.5	29996.4	28498.5
A_55_P2329680	Dyrk2	gb|Mus musculus adult male liver tumor cDNA, RIKEN full-length enriched library, clone:C730001P21 product:Dual-specificity tyrosine-phosphorylation regulated kinase 2 (EC 2.7.1.-) homolog [Homo sapiens], full insert sequence. [AK149371]	0.204435	1.13097		2.66235e-10	3.60898		1.59069e-10	3.77603		337.02	367.607	391.5	406.719	411.663	366.632	1208.58	1332.3	1448.56	1526.7	1529.88	1436.46
A_52_P573552	Trib1	ref|Mus musculus tribbles homolog 1 (Drosophila) (Trib1), mRNA [NM_144549]	0.139675	1.13107		9.80296e-13	4.86639		6.29989e-13	5.09542		1293.08	1123.04	1201.15	1166.12	1299.73	1452.58	5853.16	6310.33	6218.71	6894.36	7272.32	6658.12
A_51_P172853	Cd14	ref|Mus musculus CD14 antigen (Cd14), mRNA [NM_009841]	0.208278	1.13178		1.0645e-10	3.99536		5.53336e-11	4.24996		32911.4	30451	29927.8	31865.3	33394	33820.3	107980	119181	139770	136714	136335	138767
A_55_P2059090	Tagap	ref|Mus musculus T-cell activation Rho GTPase-activating protein (Tagap), mRNA [NM_145968]	0.158721	1.13302		1.28675e-11	4.16135		7.90028e-12	4.35916		511.865	503.745	511.369	494.628	591.519	569.799	2099.46	1953.03	2448.53	2389.68	2525.23	2459.59
A_55_P1978866	A_55_P1978866	Unknown	0.40544	1.13339		2.0642e-13	25.4347		2.3421e-13	24.7761		1337.11	1744.38	1753.35	2345.86	1733.29	1605.94	37047.8	54884.1	39490	56693.7	50950.2	39875.1
A_52_P209484	Tmem88	ref|Mus musculus transmembrane protein 88 (Tmem88), mRNA [NM_025915]	0.552438	1.13641		4.73583e-10	16.3742		5.19523e-10	16.0899		11.3667	18.0565	23.1287	15.9414	18.0195	25.5817	344.18	271.623	208.378	309.64	290.765	312.285
A_51_P316935	8430408G22Rik	ref|Mus musculus RIKEN cDNA 8430408G22 gene (8430408G22Rik), transcript variant 1, mRNA [NM_145980]	0.537877	1.14137		4.16039e-10	16.6353		2.62153e-10	18.1864		6.82004	7.2893	15.0536	15.5937	7.3689	7.45842	185.549	154.403	109.494	191.039	149.307	160.83
A_55_P2273439	Nlrp3	ref|Mus musculus NLR family, pyrin domain containing 3 (Nlrp3), mRNA [NM_145827]	0.175233	1.14241		1.75233e-14	11.3392		9.24016e-15	12.5478		130.287	107.565	87.5212	104.427	134.478	95.9772	1118	1208.25	1298.65	1379.95	1284.06	1467.45
A_52_P5549	Fam133b	ref|Mus musculus family with sequence similarity 133, member B (Fam133b), mRNA [NM_001042501]	0.0992223	1.14803		1.02452e-12	4.80902		3.18517e-12	4.30066		700.009	698.279	728.851	927.626	845.652	973.826	2958.4	4067.71	3716.43	4222.55	4239.56	3801.62
A_55_P2082806	Trib1	ref|Mus musculus tribbles homolog 1 (Drosophila) (Trib1), mRNA [NM_144549]	0.0885409	1.15376		5.11835e-12	4.11272		2.69467e-12	4.36926		973.826	1178.55	1132.43	1196.91	1342.03	1037.79	4604.09	4654.14	4765.13	5320.33	5840.19	5038.23
A_51_P367866	Egr1	ref|Mus musculus early growth response 1 (Egr1), mRNA [NM_007913]	0.248036	1.15697		6.67377e-14	17.9606		1.36084e-14	24.4747		441.834	425.95	511.968	323.195	438.247	415.902	8507.97	8398.41	9267.09	9047.48	12500.5	9190.32
A_52_P31543	Btg2	ref|Mus musculus B-cell translocation gene 2, anti-proliferative (Btg2), mRNA [NM_007570]	0.0432479	1.15749		2.2749e-13	4.31555		3.39791e-14	5.21835		686.14	668.202	700.966	675.419	680.731	614.019	3018.68	2929.42	3246.34	3389.6	3996.16	3303.09
A_51_P123625	Irg1	ref|Mus musculus immunoresponsive gene 1 (Irg1), mRNA [NM_008392]	0.0604916	1.1634		4.97639e-21	151.545		3.65863e-21	167.113		424.391	393.05	454.864	432.807	473.319	434.535	59801.7	67734.3	77650.1	78854.2	81799.3	76268.5
A_52_P93467	Sdc4	ref|Mus musculus syndecan 4 (Sdc4), mRNA [NM_011521]	0.0998494	1.16361		7.20111e-14	7.768		1.94203e-14	9.29548		999.207	1166.36	1110.27	945.878	1115.52	1127.88	8214.74	9167.42	9508.49	9947.37	10631.1	10760.1
A_55_P2043182	Gimap6	ref|Mus musculus GTPase, IMAP family member 6 (Gimap6), mRNA [NM_153175]	0.566161	1.16467		0.000610937	3.02203		0.000554093	3.05907		49.6909	53.0496	33.8821	34.6065	73.3686	53.486	138.413	118.817	146.675	142.808	149.823	174.543
A_55_P2120577	Cited2	ref|Mus musculus Cbp/p300-interacting transactivator, with Glu/Asp-rich carboxy-terminal domain, 2 (Cited2), mRNA [NM_010828]	0.0556613	1.16622		3.33962e-13	4.92981		7.86042e-14	5.76039		4442.94	4098.84	3868.34	4594.52	4658.99	3261.45	20978.2	21273.9	20994.2	26806.6	25689.7	21545.5
A_55_P2077681	Prkag3	ref|Mus musculus protein kinase, AMP-activated, gamma 3 non-catatlytic subunit (Prkag3), mRNA [NM_153744]	0.565832	1.16908		0.000129798	3.79331		0.000319193	3.37274		25.1998	60.7545	37.9529	61.5109	42.594	50.0341	127.62	139.41	172.928	263.358	186.167	98.102
A_55_P2088014	Cdc42ep4	ref|Mus musculus CDC42 effector protein (Rho GTPase binding) 4 (Cdc42ep4), transcript variant 1, mRNA [NM_020006]	0.00231648	1.17298		3.17968e-18	7.1695		1.27193e-18	8.05899		2497.73	2256.39	2619.54	2731.92	2629.91	2350.74	18489.3	17638	19580.1	22229.7	21557.5	21334.5
A_51_P297925	Zc3h12a	ref|Mus musculus zinc finger CCCH type containing 12A (Zc3h12a), mRNA [NM_153159]	0.219978	1.17414		6.97195e-13	13.0299		1.23304e-13	17.6527		197.626	181.209	184.259	164.848	148.271	177.17	2156.54	2416.49	2975.47	3421.23	3254.91	2276.66
A_55_P2030080	Kdm6b	ref|Mus musculus KDM1 lysine (K)-specific demethylase 6B (Kdm6b), mRNA [NM_001017426]	0.056503	1.18069		3.50355e-17	22.2229		1.15401e-17	27.8329		323.195	280.161	327.35	264.567	309.13	303.904	7614.85	6721.19	7492.86	8201.66	8730.81	8859.44
A_51_P171075	Csf2	ref|Mus musculus colony stimulating factor 2 (granulocyte-macrophage) (Csf2), mRNA [NM_009969]	0.0783177	1.18495		2.22969e-21	576.759		1.31948e-21	713.346		8.41207	7.95764	7.26806	7.91725	7.24884	7.56825	5185.26	4203.28	4197.46	5689.16	4705.07	5689.16
A_55_P2359797	Nod2	ref|Mus musculus nucleotide-binding oligomerization domain containing 2 (Nod2), mRNA [NM_145857]	0.0487255	1.18559		9.48325e-15	8.55877		1.14246e-14	8.34438		155.258	161.179	178.951	201.117	227.709	174.112	1281.13	1305.87	1685.43	1768.49	1589.88	1667.42
A_52_P650540	Nlrp3	ref|Mus musculus NLR family, pyrin domain containing 3 (Nlrp3), mRNA [NM_145827]	0.0481844	1.19719		3.36208e-15	11.2267		8.59304e-16	13.9754		57.9887	60.245	49.9644	53.7324	49.1446	58.8847	608.773	590.503	650.263	680.476	710.544	819.977
A_55_P2249556	A630081D01Rik	gb|Mus musculus 3 days neonate thymus cDNA, RIKEN full-length enriched library, clone:A630081D01 product:unclassifiable, full insert sequence. [AK042310]	0.48565	1.19941		1.04679e-08	15.3142		3.60418e-07	8.21856		44.0085	17.556	27.1929	72.379	46.4662	68.6734	463.836	448.663	340.099	469.884	458.599	560.644
A_55_P2125208	Arid5a	ref|Mus musculus AT rich interactive domain 5A (MRF1-like) (Arid5a), transcript variant 1, mRNA [NM_001172205]	0.0577821	1.20597		2.05371e-12	5.71936		1.01333e-12	6.20762		726.803	680.617	929.003	795.81	864.049	919.095	4272.6	4576.41	5030.2	5026.02	5718.81	6006.88
A_51_P272553	Bhlhe40	ref|Mus musculus basic helix-loop-helix family, member e40 (Bhlhe40), mRNA [NM_011498]	0.270208	1.20656		3.89621e-06	3.08441		1.33586e-07	4.32643		871.538	703.468	516.341	468.508	687.021	625.341	2318.38	1895.02	2236.77	2508.66	2621.72	2687.97
A_55_P2401403	C030046G05	gb|Mus musculus adult male corpus striatum cDNA, RIKEN full-length enriched library, clone:C030046G05 product:unclassifiable, full insert sequence. [AK081287]	0.0584378	1.20772		3.82013e-13	7.13929		2.56116e-13	7.5157		2016.45	1959.41	2086.11	2284.24	2482.71	2251.86	17422.9	11763.3	17655.1	19370.9	18376.8	17919
A_52_P232813	Cxcl3	ref|Mus musculus chemokine (C-X-C motif) ligand 3 (Cxcl3), mRNA [NM_203320]	0.488306	1.21829		1.78777e-12	209.626		1.48319e-12	223.775		8.8456	16.6695	7.38988	29.4313	7.40387	7.58706	2137.64	1765.06	2495.65	2307.16	2664.22	2825.13
A_52_P399934	Dusp2	ref|Mus musculus dual specificity phosphatase 2 (Dusp2), mRNA [NM_010090]	0.00750955	1.22377		1.19315e-19	37.506		2.94015e-20	52.3371		1044	1140.06	927.626	789.596	1002.19	935.433	42002.9	38647.8	43378.7	49570.7	49430	51995.5
A_66_P101942	Gm9706	gb|Mus musculus adult male hippocampus cDNA, RIKEN full-length enriched library, clone:2900034J12 product:interferon-stimulated protein (15 kDa), full insert sequence. [AK019325]	0.60488	1.22426		0.00304264	3.80747		0.00062744	5.0756		755.821	925.25	1661.88	1512.17	800.679	739.179	3060.81	4229.29	5554.73	6718.39	6423.3	3074.64
A_55_P2201454	2310079F09Rik	gb|Mus musculus 12 days embryo eyeball cDNA, RIKEN full-length enriched library, clone:D230018B15 product:unclassifiable, full insert sequence. [AK142062]	0.526584	1.22732		0.000134074	4.84676		0.000416297	4.06815		23.4114	62.7307	55.3288	46.2323	83.2253	65.386	238.701	240.59	153.701	196.91	247.439	328.685
A_55_P2051666	Nfkbib	ref|Mus musculus nuclear factor of kappa light polypeptide gene enhancer in B-cells inhibitor, beta (Nfkbib), mRNA [NM_010908]	0.0475821	1.23165		1.4502e-14	12.7133		1.79995e-11	4.96825		121.249	94.8398	97.7178	300.821	364.357	306.529	1552.63	1290.13	1130.15	1615.88	1691.75	1545.12
A_30_P01019146	chr2:128211990-128215223_R	lincRNA:chr2:128211990-128215223 reverse strand	0.358216	1.23665		4.86879e-05	3.43623		0.000101948	3.15996		39.6242	34.1454	26.1183	59.444	32.1628	44.6312	147.177	123.809	76.941	111.903	119.239	194.406
A_55_P2009861	BB713741	gb|BB713741 RIKEN full-length enriched, 2 cells egg Mus musculus cDNA clone B020049A06 3', mRNA sequence [BB713741]	0.445016	1.23704		3.42522e-09	23.2604		1.66801e-09	27.3115		493.994	737.413	901.092	1074.24	641.391	558.836	12494.5	23201	17891.7	27120.6	27227.9	13242.6
A_55_P2007495	A_55_P2007495	Unknown	0.545476	1.23755		5.38644e-07	15.9054		2.06485e-07	19.6059		139.501	281.4	340.75	377.452	215.909	166.498	2370.05	5783.79	4365.71	7213.08	6223.89	2550.92
A_51_P254646	Jdp2	ref|Mus musculus Jun dimerization protein 2 (Jdp2), mRNA [NM_030887]	0.0469698	1.24253		1.64585e-13	9.59		9.60793e-14	10.3849		773.153	632.723	758.245	805.527	852.827	818.909	7145.4	6436.23	8398.41	10435.4	7766.24	9267.09
A_55_P2008987	Ch25h	ref|Mus musculus cholesterol 25-hydroxylase (Ch25h), mRNA [NM_009890]	0.471005	1.24542		7.04839e-05	4.84685		6.78851e-05	4.87428		205.226	129.145	289.233	153.149	209.846	452.725	884.195	736.474	1337.11	1102.68	914.266	1671.93
A_51_P509573	Ccl4	ref|Mus musculus chemokine (C-C motif) ligand 4 (Ccl4), mRNA [NM_013652]	0.255972	1.25511		6.56858e-11	18.5844		3.54208e-11	21.0041		8057.41	9794.8	9195.42	10508	8435.16	11312.3	149688	156706	194593	227672	209110	191343
A_55_P1995055	Prr7	ref|Mus musculus proline rich 7 (synaptic) (Prr7), mRNA [NM_001030296]	0.245875	1.26257		3.70038e-06	3.78727		4.16986e-07	4.8679		67.6252	29.1087	69.1971	59.8778	52.6262	40.9134	173.461	172.182	237.867	283.741	212.723	231.719
A_55_P2413598	Rab11fip1	ref|Mus musculus RAB11 family interacting protein 1 (class I) (Rab11fip1), transcript variant 1, mRNA [NM_001080813]	0.169381	1.26513		6.8872e-10	8.27927		2.66855e-11	13.8538		47.8976	34.7852	42.9701	22.8028	41.6894	32.7863	358.57	329.517	323.868	459.522	440.323	381.001
A_51_P212782	Il1b	ref|Mus musculus interleukin 1 beta (Il1b), mRNA [NM_008361]	0.0837672	1.26598		8.84896e-20	1278.23		8.74452e-20	1285.07		92.4153	86.6249	84.2778	113.804	128.254	91.5381	101007	113050	137474	152030	159379	129725
A_55_P2116650	A130040M12Rik	ref|Mus musculus RIKEN cDNA A130040M12 gene (A130040M12Rik), non-coding RNA [NR_002860]	0.013884	1.26814		8.0114e-10	3.00734		1.14586e-09	2.92836		1228.6	1567.01	1342.03	1693.63	1784.74	1909.26	4179.46	4437.4	4244.86	5387.5	5577.49	5355.11
A_55_P2025870	A730037C10Rik	ref|Mus musculus RIKEN cDNA A730037C10 gene (A730037C10Rik), mRNA [NM_177203]	0.500138	1.27218		0.00366765	3.27407		0.000955207	4.09012		47.974	28.9237	43.5421	103.852	17.4584	35.1059	120.861	136.443	125.856	153.149	204.243	133.478
A_30_P01033039	chr2:128211990-128215223_R	lincRNA:chr2:128211990-128215223 reverse strand	0.198818	1.27862		7.62635e-07	4.18334		7.96065e-07	4.16343		87.577	91.7661	77.1043	106.052	96.269	127.549	406.148	393.552	272.857	371.956	402.602	602.923
A_55_P2114318	A_55_P2114318	Unknown	0.539505	1.27929		3.19935e-06	15.4112		9.41587e-07	20.4094		172.641	233.473	317.288	394.494	182.557	161.37	2026.96	5651.82	4515.59	7239.13	6412.18	2370.05
A_30_P01028906	chr2:180161459-180189542_R	lincRNA:chr2:180161459-180189542 reverse strand	0.399266	1.28481		0.000482859	3.53455		0.000422898	3.60046		89.4302	21.0112	41.345	50.1351	46.7307	66.3116	157.757	195.925	107.991	204.926	185.594	181.516
A_51_P520966	Icosl	ref|Mus musculus icos ligand (Icosl), mRNA [NM_015790]	0.0201279	1.2886		1.79618e-13	8.93206		1.70418e-13	8.99863		625.055	530.012	697.254	889	805.366	676.952	5570.92	5476.35	6250.69	8139.93	7606.41	6675.68
A_51_P114462	Ccl17	ref|Mus musculus chemokine (C-C motif) ligand 17 (Ccl17), mRNA [NM_011332]	0.366893	1.29303		1.60739e-05	5.37262		2.04028e-06	7.37726		39.5096	25.657	32.9115	38.1378	29.8355	24.5194	164.403	155.046	194.536	249.506	196.03	213.806
A_30_P01019837	chr4:53315503-53316050_F	lincRNA:chr4:53315503-53316050 forward strand	0.510017	1.29756		0.00301427	3.85679		0.000108482	7.16224		22.2073	30.5707	15.6123	9.86166	31.8639	11.5121	83.2524	78.3331	91.7102	118.041	125.002	86.6099
A_52_P518808	ENSMUST00000134929	gb|Mus musculus 10 day old male pancreas cDNA, RIKEN full-length enriched library, clone:1810073C06 product:RIKEN cDNA 1810073C06 gene, full insert sequence. [AK007961]	0.00168172	1.31322		1.13863e-12	4.17854		1.51691e-13	5.09829		1581.09	1379.09	1432.98	1479.61	1693.16	1559.97	6024.39	5766.98	7486.63	8454.48	8364.13	8431.07
A_66_P106133	Magi3	ref|Mus musculus membrane associated guanylate kinase, WW and PDZ domain containing 3 (Magi3), transcript variant 2, mRNA [NM_133853]	0.12135	1.35096		1.78312e-05	3.02503		0.00108787	2.07689		49.9039	38.8335	25.1949	54.0514	74.3433	91.1057	100.797	123.78	106.424	118.817	150.958	177.817
A_30_P01019478	chr16:4867322-4874772_F	lincRNA:chr16:4867322-4874772 forward strand	0.322854	1.36274		3.79507e-06	8.02926		7.70184e-07	10.6571		112.105	200.261	185.236	193.64	146.746	158.453	782.025	1573.65	1750.2	2655.38	1936.72	1079.02
A_55_P2317341	D13Ertd787e	gb|H3036C01-5 NIA Mouse 15K cDNA Clone Set Mus musculus cDNA clone H3036C01 5', mRNA sequence [BG079138]	0.224227	1.3707		7.36023e-06	5.05526		5.08166e-05	3.91831		29.4734	30.175	18.0885	39.7257	34.2623	64.6774	147.074	134.788	101.631	127.722	158.675	248.979
A_51_P488739	Niacr1	ref|Mus musculus niacin receptor 1 (Niacr1), mRNA [NM_030701]	0.170369	1.38858		1.65007e-07	7.42942		2.4936e-09	14.9962		115.406	88.9899	57.0842	47.0183	62.8095	65.4549	682.337	559.929	602.526	890.69	725.831	949.01
A_55_P2119257	Serpine1	ref|Mus musculus serine (or cysteine) peptidase inhibitor, clade E, member 1 (Serpine1), mRNA [NM_008871]	0.293892	1.41936		5.09484e-07	13.4432		1.50851e-07	17.272		1204.9	746.185	2358.08	1200.82	1543.19	1531.36	17438.6	16197.7	22384.3	26836.3	22992.9	29117.5
A_55_P2016462	Cxcl10	ref|Mus musculus chemokine (C-X-C motif) ligand 10 (Cxcl10), mRNA [NM_021274]	0.0213763	1.43341		3.75245e-15	56.2172		4.525e-15	53.5963		691.411	746.377	1177.08	1364.82	1276.7	1202.07	41805.4	44861.8	69643.4	71964.6	74916.7	70069.5
A_55_P2109564	AI504432	ref|Mus musculus expressed sequence AI504432 (AI504432), non-coding RNA [NR_033498]	0.0560162	1.47921		4.17542e-06	3.64897		1.38184e-06	4.11851		103.312	67.774	64.212	89.1084	102.162	110.071	178.85	311.108	377.96	350.417	375.388	508.936
A_66_P105032	Gm13889	ref|Mus musculus predicted gene 13889 (Gm13889), mRNA [NM_001145034]	0.0488122	1.49348		4.53796e-13	51.8384		1.45077e-13	70.0658		55.4986	88.6624	111.308	79.0421	84.69	110.318	3717.97	4475.71	4959.92	6554.18	6188.61	6896.75
A_55_P2016459	Cxcl10	gb|Mus musculus activated spleen cDNA, RIKEN full-length enriched library, clone:F830106P05 product:unclassifiable, full insert sequence. [AK156907]	0.00469789	1.49943		2.96466e-16	62.7698		6.44172e-17	95.5054		6.36001	6.48533	6.2227	6.34522	6.42929	5.99035	321.7	462.891	375.214	656.891	552.01	512.43
A_30_P01027929	chr2:145501249-145508811_F	lincRNA:chr2:145501249-145508811 forward strand	0.248817	1.50179		0.00195125	3.51305		0.000167851	5.24438		62.8095	61.2811	73.449	114.435	71.2239	35.1941	171.373	296.083	231.719	365.716	375.128	284.572
A_55_P2018176	AI504432	ref|Mus musculus expressed sequence AI504432 (AI504432), non-coding RNA [NR_033498]	0.027602	1.5432		1.76784e-06	3.69765		7.12577e-07	4.07438		99.1527	64.1719	78.5528	109.957	104.335	118.218	179.715	307.971	440.192	389.352	438.153	516.889
A_30_P01018532	chr10:69669025-69686275_R	lincRNA:chr10:69669025-69686275 reverse strand	0.360875	1.58128		6.15812e-05	13.7341		5.4065e-06	25.7427		139.597	195.483	238.843	262.372	112.79	133.246	1190.87	3451.72	4417.15	6775.91	5750.21	1870.23
A_30_P01017727	chr12:4579206-4583562_R	lincRNA:chr12:4579206-4583562 reverse strand	0.134647	1.66892		3.64855e-06	9.38276		3.54407e-07	14.7464		12.7957	7.57187	7.4866	16.4405	7.20641	7.32389	41.6871	112.325	118.325	170.527	178.255	82.1364
A_55_P2072005	ENSMUST00000131108	gb|Mus musculus bone marrow macrophage cDNA, RIKEN full-length enriched library, clone:I830078D18 product:cathepsin C, full insert sequence. [AK152524]	0.0539348	1.68132		1.44542e-07	9.13609		1.01669e-07	9.686		46.8011	24.2288	46.6466	56.0585	53.6684	69.5428	342.581	223.906	496.651	424.282	597.519	703.468
A_55_P1997554	Kcnn3	ref|Mus musculus potassium intermediate/small conductance calcium-activated channel, subfamily N, member 3 (Kcnn3), mRNA [NM_080466]	0.187308	1.76392		0.00142089	4.88125		4.10325e-05	9.98489		12.3635	9.75648	39.2856	21.7661	6.54177	21.9331	57.8157	72.0007	130.629	170.493	186.486	90.5141

## Sheet: Induced > 3x by LPS @ 4h (1441)
												Raw Agilent microarray data for BMMs derived from 3 separate mice per condition expressed as inverse log base 2
			Zfp36aa/aa * LPS vs. Zfp36+/+ * LPS			Zfp36+/+ * LPS up vs Zfp36+/+ * Unstim			Zfp36aa/aa * LPS up vs Zfp36aa/aa * Unstim			unstim - Zfp36+/+			unstim - Zfp36aa/aa			4 hr LPS - Zfp36+/+			4 hr LPS - Zfp36aa/aa
Probe ID	GeneName	Agilent Sureprint G3 GE 8x60k probe annotation	p-value	Ratio		p-value	Ratio		p-value	Ratio		Replicate 1	Replicate 2	Replicate 3	Replicate 1	Replicate 2	Replicate 3	Replicate 1	Replicate 2	Replicate 3	Replicate 1	Replicate 2	Replicate 3
A_52_P550173	Slamf1	ref|Mus musculus signaling lymphocytic activation molecule family member 1 (Slamf1), mRNA [NM_013730]	7.42428e-07	0.28034		2.49367e-12	21.2358		4.57184e-09	6.33462		9.72912	7.44561	7.33822	7.83634	7.634	7.51431	181.772	121.563	207.359	38.7126	47.7679	54.467
A_55_P2048607	Hp	ref|Mus musculus haptoglobin (Hp), mRNA [NM_017370]	2.17123e-05	0.349026		3.73714e-09	7.75661		9.20984e-07	3.92899		238.722	198.402	290.429	155.166	180.879	159.196	1600.71	1620.7	2552.51	626.448	559.782	800.679
A_55_P2017789	Il4ra	ref|Mus musculus interleukin 4 receptor, alpha (Il4ra), mRNA [NM_001008700]	2.19648e-05	0.356279		1.96752e-08	5.98042		0.000216163	2.29323		538.249	392.261	559.782	346.971	516.212	527.998	2691.7	2252.48	4216.41	1065.78	930.382	1163.94
A_51_P111164	Rnd1	ref|Mus musculus Rho family GTPase 1 (Rnd1), mRNA [NM_172612]	1.61771e-07	0.373088		1.14207e-15	31.6819		6.43216e-13	10.0103		369.252	336.031	278.432	363.681	410.794	382.933	10643.6	8111.76	12959.3	3725.19	3703.57	4258.71
A_55_P2054897	Rnd1	ref|Mus musculus Rho family GTPase 1 (Rnd1), mRNA [NM_172612]	0.0012265	0.382524		7.2647e-11	40.104		9.68347e-09	14.0378		24.8021	20.0465	16.4819	30.3114	17.9901	19.5297	818.909	623.951	1045.59	267.544	277.301	393.729
A_55_P1953169	Saa3	ref|Mus musculus serum amyloid A 3 (Saa3), mRNA [NM_011315]	0.000116353	0.383985		4.20063e-14	102.402		2.94675e-12	33.6989		957.162	1005.47	880.751	864.235	1204.57	1291.47	77854.9	75752.2	155570	31118.8	33287.7	49670.4
A_55_P1980796	Il2ra	ref|Mus musculus interleukin 2 receptor, alpha chain (Il2ra), mRNA [NM_008367]	0.000253971	0.389504		4.65703e-11	22.8102		3.52137e-09	10.3009		8.89522	8.89614	7.97022	7.60448	7.50509	7.5725	151.645	146.61	315.04	79.8621	56.9218	90.7981
A_55_P2035320	Nfil3	ref|Mus musculus nuclear factor, interleukin 3, regulated (Nfil3), mRNA [NM_017373]	4.25361e-08	0.436581		1.10819e-11	4.29711		8.91492e-06	1.72768		1101.84	1079.02	1241.27	1263.58	1264.19	1182.48	5275.89	3962.51	5581.74	2186.79	2079.76	2138.23
A_51_P501248	Sphk1	ref|Mus musculus sphingosine kinase 1 (Sphk1), transcript variant 2, mRNA [NM_025367]	0.00983265	0.447431		1.1139e-05	5.59638		0.000587267	3.22922		291.065	203.286	430.664	146.643	237.812	337.871	1670.54	1280.77	2138.97	774.29	737.915	717.701
A_52_P362917	Pfkfb3	ref|Mus musculus 6-phosphofructo-2-kinase/fructose-2,6-biphosphatase 3 (Pfkfb3), transcript variant 6, mRNA [NM_133232]	0.0204069	0.450361		1.16955e-06	10.3769		0.000131256	4.70845		40.8431	35.0388	13.2194	18.4564	39.314	25.4824	229.855	273.77	333.603	106.65	107.991	165.023
A_51_P430766	Il10	ref|Mus musculus interleukin 10 (Il10), mRNA [NM_010548]	0.000307978	0.457378		2.21525e-11	16.1368		1.47821e-09	8.13846		177.765	154.953	127.743	118.041	151.979	146.23	2601.63	1856.8	3186.82	1075.13	979.669	1397.66
A_52_P318673	Saa1	ref|Mus musculus serum amyloid A 1 (Saa1), mRNA [NM_009117]	0.000736927	0.461001		8.56504e-13	42.4893		2.50701e-11	20.2101		350.801	512.167	521.799	520.253	414.854	395.28	19283.8	14971.2	24985.4	7402	10278.2	9262.59
A_51_P286488	Ier3	ref|Mus musculus immediate early response 3 (Ier3), mRNA [NM_133662]	3.79914e-06	0.47369		2.05934e-14	16.2292		3.41293e-12	7.41811		348.069	358.953	394.677	409.56	339.122	396.828	6118.66	5799.85	6028.15	2712.49	2779.87	3064.21
A_55_P2186005	Sphk1	ref|Mus musculus sphingosine kinase 1 (Sphk1), transcript variant 4, mRNA [NM_001172472]	0.0481379	0.482163		0.000363149	4.63828		0.0476307	2.07789		96.679	38.6217	103.656	55.4644	88.0316	98.4924	331.973	268.634	438.776	155.523	174.593	159.23
A_51_P455647	Car2	ref|Mus musculus carbonic anhydrase 2 (Car2), mRNA [NM_009801]	0.0425098	0.494549		1.15895e-08	29.8857		5.24749e-09	36.3114		51.3642	46.8459	22.5301	15.8808	11.0691	21.3904	1404.95	1020.58	1043.06	496.762	581.978	623.809
A_55_P2082180	Tnfrsf9	ref|Mus musculus tumor necrosis factor receptor superfamily, member 9 (Tnfrsf9), transcript variant 1, mRNA [NM_011612]	0.0151542	0.501334		1.45204e-06	6.57912		0.000489534	3.02262		27.5897	27.9788	31.1211	55.9544	19.2805	28.9769	163.417	164.804	252.577	93.7411	88.0316	103.507
A_30_P01029427	chr5:113594167-113645342_F	lincRNA:chr5:113594167-113645342 forward strand	0.00113395	0.51282		1.80699e-12	25.5425		5.68465e-11	13.238		7.54442	7.15048	7.13721	7.3246	7.01586	7.26332	247.602	123.294	184.127	116.412	84.8963	76.419
A_65_P08971	F3	ref|Mus musculus coagulation factor III (F3), mRNA [NM_010171]	0.0113136	0.517893		1.85526e-09	16.1078		3.48593e-09	14.3046		21.3975	19.4754	21.8642	8.57882	12.2645	17.5674	419.126	329.435	273.286	119.727	185.493	233.098
A_55_P2116165	Pfkfb3	ref|Mus musculus 6-phosphofructo-2-kinase/fructose-2,6-biphosphatase 3 (Pfkfb3), transcript variant 2, mRNA [NM_001177753]	1.30422e-05	0.526914		1.48451e-12	7.48577		1.61214e-10	4.38299		1435.66	1333.5	1406.9	1159.75	1195.09	1415.6	9452.63	8389.68	14125.4	4830.98	5333.25	6379.38
A_55_P2175146	ENSMUST00000097468	ens|predicted gene 10522 Gene [Source:MGI Symbol;Acc:MGI:3642357] [ENSMUST00000097468]	0.00352779	0.528873		4.70474e-12	28.8097		2.76442e-10	13.0001		7.33171	7.48281	7.06158	7.08442	7.22171	11.7986	187.981	185.142	232.667	135.022	67.2704	131.369
A_55_P2004867	Serpinb2	ref|Mus musculus serine (or cysteine) peptidase inhibitor, clade B, member 2 (Serpinb2), transcript variant 1, mRNA [NM_011111]	0.421821	0.540036		0.00213305	15.3636		0.00401149	12.2861		53.1939	10.7941	185.918	11.2906	20.4504	143.689	739.963	633.254	847.165	373.82	336.208	488.39
A_51_P430900	Dusp1	ref|Mus musculus dual specificity phosphatase 1 (Dusp1), mRNA [NM_013642]	0.000252911	0.556617		1.04143e-07	3.11744		0.00249258	1.5664		2554.46	2484.09	2467.1	2485.46	2652.06	3234.89	7735.08	5828.46	10379.1	3958.12	4417.15	4662.54
A_51_P464703	Ccl8	ref|Mus musculus chemokine (C-C motif) ligand 8 (Ccl8), mRNA [NM_021443]	0.137225	0.56416		7.86355e-07	17.2637		4.46233e-06	11.9232		131.524	84.2778	324.195	94.6808	143.653	143.49	2547.74	2195.45	3433.82	1580.65	1311.41	1658.77
A_30_P01032081	chr3:36280098-36347798_R	lincRNA:chr3:36280098-36347798 reverse strand	0.0802496	0.573734		4.0962e-05	5.26893		0.000246104	4.0353		65.7309	18.8908	39.2709	16.2561	33.5216	37.8088	211.005	181.957	184.027	139.501	89.0078	107.407
A_55_P1999902	ENSMUST00000107229	gb|Mus musculus CRL-1722 L5178Y-R cDNA, RIKEN full-length enriched library, clone:I730030E20 product:unclassifiable, full insert sequence. [AK167816]	0.00103472	0.573772		1.41998e-09	5.53008		3.18636e-07	3.18835		7200.59	8347.91	9769.71	9721.07	8054.62	7402	47023.7	34725.3	61304.3	29458.6	26182.2	24491.6
A_55_P1978241	Artn	ref|Mus musculus artemin (Artn), mRNA [NM_009711]	0.151453	0.576424		1.94616e-05	8.8882		0.00010287	6.50371		19.2456	6.6045	15.3217	10.9761	7.25568	12.0532	111.545	137.004	83.7867	46.3234	58.0575	91.1683
A_55_P2084458	ENSMUST00000098707	ens|predicted gene 10661 Gene [Source:MGI Symbol;Acc:MGI:3642759] [ENSMUST00000098707]	0.178613	0.578418		3.39767e-06	14.8233		0.000784243	4.99035		6.1298	13.2399	10.1922	13.9411	49.7864	5.94749	127.064	122.28	162.028	68.8111	73.1553	96.679
A_55_P2111302	Cp	ref|Mus musculus ceruloplasmin (Cp), transcript variant 2, mRNA [NM_007752]	5.62799e-05	0.588923		9.61232e-14	9.62688		3.32272e-12	6.05283		302.336	279.457	377.531	302.422	293.482	295.575	2930.23	2806.78	3569.98	1739.19	1729.69	1978.65
A_51_P246317	Mt2	ref|Mus musculus metallothionein 2 (Mt2), mRNA [NM_008630]	0.000717011	0.590178		4.88115e-12	9.70425		8.74709e-10	4.99226		21234.2	21937.3	24534.1	24761.3	28932.4	24151.1	229034	168501	281134	132011	128099	129725
A_51_P254855	Ptgs2	ref|Mus musculus prostaglandin-endoperoxide synthase 2 (Ptgs2), mRNA [NM_011198]	0.0572957	0.596461		7.20544e-15	999.432		2.96997e-14	549.888		69.6055	59.9779	73.2141	55.0687	71.0105	99.6122	78532.4	61240.6	66243.9	41072.9	39789.5	41221.2
A_55_P2032167	Ifi202b	ref|Mus musculus interferon activated gene 202B (Ifi202b), transcript variant 1, mRNA [NM_008327]	0.0989096	0.601549		2.4381e-07	11.8309		4.05142e-05	5.06386		6.96489	10.1215	9.3189	18.946	8.02427	11.7929	100.004	86.2995	117.407	74.7639	71.074	41.4173
A_52_P344424	Lipg	ref|Mus musculus lipase, endothelial (Lipg), mRNA [NM_010720]	0.0705979	0.604098		4.95374e-09	18.8696		1.90753e-08	14.4518		6.01661	12.882	6.0054	6.12857	6.15283	6.22628	144.876	97.0422	202.662	119.382	50.6651	103.899
A_66_P106836	Kmo	ref|Mus musculus kynurenine 3-monooxygenase (kynurenine 3-hydroxylase) (Kmo), mRNA [NM_133809]	0.073512	0.605417		1.26556e-05	5.0801		0.000258154	3.39616		52.2453	43.7612	55.4025	46.9577	65.4967	30.6703	261.357	214.021	300.271	191.088	124.914	154.575
A_55_P1971889	F3	ref|Mus musculus coagulation factor III (F3), mRNA [NM_010171]	0.0310749	0.609291		2.68272e-10	17.9954		2.97803e-10	17.6339		204.673	136.334	89.681	47.4521	113.178	111.759	2867.35	2497.73	2119.19	1562.56	1352.86	1620.36
A_55_P2070869	Lcn2	ref|Mus musculus lipocalin 2 (Lcn2), mRNA [NM_008491]	7.80651e-05	0.609297		7.67975e-14	9.18488		3.41715e-12	5.66748		525.858	526.5	459.522	459.745	545.154	488.258	4315.76	3926.42	5826.04	3137.72	2358.08	3044.1
A_51_P200544	Tnip3	ref|Mus musculus TNFAIP3 interacting protein 3 (Tnip3), mRNA [NM_001001495]	9.02174e-05	0.613826		6.42112e-13	6.90101		4.65059e-11	4.30255		532.818	389.541	358.684	395.074	464.524	387.274	2928.41	2577.76	3310.65	1733.29	1780.91	1859.76
A_30_P01030356	chr19:46419916-46421753_F	lincRNA:chr19:46419916-46421753 forward strand	0.142816	0.618413		5.16213e-06	8.06258		0.000131868	4.74936		42.7751	44.1279	47.7292	48.2682	42.1552	51.173	373.496	336.639	380.146	256.94	158.522	276.124
A_51_P115005	Edn1	ref|Mus musculus endothelin 1 (Edn1), mRNA [NM_010104]	0.0659057	0.623404		3.01743e-14	396.099		1.31274e-13	231.173		23.3696	15.5635	25.2139	18.5901	24.2095	24.7466	8873.58	6636.01	9715.01	5047.66	4913.04	5619.79
A_30_P01026293	chr19:46419916-46421753_F	lincRNA:chr19:46419916-46421753 forward strand	0.127222	0.62388		6.71403e-08	15.6223		3.73784e-06	7.50867		10.7074	8.59251	15.0332	8.38151	12.4595	28.8106	164.804	186.225	164.032	160.373	67.4731	112.844
A_55_P1994654	1810029B16Rik	ref|Mus musculus RIKEN cDNA 1810029B16 gene (1810029B16Rik), mRNA [NM_025465]	0.0192199	0.625611		4.77083e-11	16.261		8.1063e-11	14.7622		158.856	319.002	119.57	148.972	121.955	108.726	3243.19	2541.56	3288.7	1658.77	2016.45	1969.21
A_55_P1952235	Spry1	ref|Mus musculus sprouty homolog 1 (Drosophila) (Spry1), mRNA [NM_011896]	0.0932319	0.627313		1.37135e-05	4.99891		0.000113736	3.75994		25.7232	20.7768	36.0363	15.9135	33.2548	21.2809	143.653	165.953	99.439	90.2697	84.2439	76.8717
A_52_P518076	Nudt17	ref|Mus musculus nudix (nucleoside diphosphate linked moiety X)-type motif 17 (Nudt17), transcript variant 2, mRNA [NM_001162925]	0.108274	0.629967		4.4443e-11	68.3199		2.91157e-11	77.0379		6.70929	19.1876	13.7014	6.76828	7.28607	6.64385	854.828	697.254	917.688	460.013	556.725	530.806
A_52_P492081	Dusp16	ref|Mus musculus dual specificity phosphatase 16 (Dusp16), transcript variant A1, mRNA [NM_130447]	0.189889	0.631632		1.55188e-06	11.9042		1.49398e-05	7.78239		29.4627	18.6642	7.39515	8.65156	18.8083	22.0281	167.741	187.839	205.326	105.36	112.276	137.564
A_51_P474459	Socs3	ref|Mus musculus suppressor of cytokine signaling 3 (Socs3), mRNA [NM_007707]	5.52088e-06	0.632473		7.41556e-21	89.8129		5.01502e-20	54.0201		1526.7	1443.74	1477.05	1499.12	1515.94	1665.57	143829	111509	148902	82568.3	82889.4	87524.5
A_51_P372141	Pnkd	ref|Mus musculus paroxysmal nonkinesiogenic dyskinesia (Pnkd), nuclear gene encoding mitochondrial protein, transcript variant 3, mRNA [NM_001039509]	0.0448018	0.63577		2.53313e-05	3.3671		0.00308159	2.06336		39.1446	80.4288	33.6728	44.7635	45.3622	58.1513	160.037	126.919	199.081	132.019	82.5691	95.2033
A_30_P01031804	chr11:117835849-117842574_F	lincRNA:chr11:117835849-117842574 forward strand	0.00287195	0.640116		1.44892e-07	3.07696		4.66377e-06	2.3554		28.1164	52.0159	35.6811	36.985	28.4246	29.1332	117.569	105.437	122.22	75.3795	77.9891	67.3969
A_52_P80944	Zfp36	ref|Mus musculus zinc finger protein 36 (Zfp36), mRNA [NM_011756]	0.00203234	0.64766		2.42598e-11	6.76298		1.92265e-09	4.15238		405.557	457.336	512.085	559.227	464.373	429.913	3514	2689.83	3157.57	2057.68	2118.17	1845.12
A_55_P2054200	Tnip3	ref|Mus musculus TNFAIP3 interacting protein 3 (Tnip3), mRNA [NM_001001495]	0.00142358	0.648507		2.9083e-10	4.68206		3.45543e-08	3.026		3562.81	3127.51	2384.05	2480.82	3042.83	3552.95	13084.8	12325	16731.7	8793.98	7763.01	10705.8
A_55_P2064962	Pdpn	ref|Mus musculus podoplanin (Pdpn), mRNA [NM_010329]	0.187268	0.649152		2.18824e-05	6.38675		8.87507e-05	5.09826		29.301	50.9913	86.6099	35.0011	32.3181	61.4896	258.471	249.304	531.369	174.704	165.211	319.55
A_66_P118906	Adora2b	ref|Mus musculus adenosine A2b receptor (Adora2b), mRNA [NM_007413]	0.0270168	0.650042		5.58924e-10	10.1919		1.69979e-08	6.24216		144.261	103.226	97.454	103.746	97.5791	171.503	1118.23	1042.84	1369.94	721.197	622.733	976.651
A_55_P2083649	Alas1	ref|Mus musculus aminolevulinic acid synthase 1 (Alas1), mRNA [NM_020559]	0.114656	0.655501		6.61621e-05	3.86555		0.000174211	3.42081		41704.1	34550	24793.9	18817.7	26632.5	28964.5	141633	126897	116866	73870	86295.6	92361.2
A_51_P217463	Cxcl2	ref|Mus musculus chemokine (C-X-C motif) ligand 2 (Cxcl2), mRNA [NM_009140]	0.00700065	0.660407		1.18663e-17	248.393		7.2188e-17	137.126		97.5791	66.8734	66.2988	86.8618	83.6579	101.998	22488.5	19142.6	15876.4	11973.9	12750.8	12927.9
A_55_P2089710	Ednrb	ref|Mus musculus endothelin receptor type B (Ednrb), transcript variant 1, mRNA [NM_007904]	0.232629	0.664793		8.93977e-06	8.19236		7.00845e-05	5.74476		87.4817	24.6422	43.5011	57.2256	28.3813	48.9868	331.885	400.115	391.997	235.379	236.016	273.286
A_51_P291361	Osm	ref|Mus musculus oncostatin M (Osm), mRNA [NM_001013365]	0.00227185	0.66565		6.60585e-10	4.28902		1.75037e-08	3.18763		98.1645	100.538	105.003	76.3079	96.9588	100.469	495.733	419.55	403.219	266.333	325.377	280.837
A_55_P2089020	Tmem22	ref|Mus musculus transmembrane protein 22 (Tmem22), mRNA [NM_001101483]	0.16699	0.669763		0.00047764	3.35154		0.00662059	2.37107		56.7894	19.1945	39.6712	29.7694	37.0453	33.1519	94.2963	126.888	134.737	93.989	70.5904	72.9628
A_55_P2034067	Myom3	ref|Mus musculus myomesin family, member 3 (Myom3), mRNA [NM_001085509]	0.176564	0.669971		7.25294e-09	22.5082		1.70152e-07	11.9261		6.66817	6.93824	6.83746	6.66276	7.15618	13.0693	165.356	239.574	80.3162	137.899	127.217	54.2955
A_55_P2176310	Rffl	ref|Mus musculus ring finger and FYVE like domain containing protein (Rffl), transcript variant 3, mRNA [NM_001164569]	0.24078	0.670346		3.2358e-05	6.51363		0.00687197	2.76742		7.78275	40.1303	49.7126	45.5178	30.4034	42.5445	156.702	149.496	176.314	109.759	110.557	102.462
A_52_P507214	Mmp9	ref|Mus musculus matrix metallopeptidase 9 (Mmp9), mRNA [NM_013599]	0.427404	0.670912		0.0260303	3.32713		0.00667473	4.6017		83.4726	46.0599	127.512	14.6092	40.4366	96.179	263.992	270.632	255.748	148.972	164.3	223.472
A_55_P1993503	Adora2b	ref|Mus musculus adenosine A2b receptor (Adora2b), mRNA [NM_007413]	0.00747366	0.671191		4.42459e-12	10.5728		1.9804e-11	8.4758		325.858	250.291	246.18	177.483	230.752	287.013	2703.85	2744.45	3311.8	1873.47	1832	2147.88
A_51_P444447	Cebpd	ref|Mus musculus CCAAT/enhancer binding protein (C/EBP), delta (Cebpd), mRNA [NM_007679]	0.000740438	0.671551		2.04912e-16	26.7609		1.55925e-15	17.9939		3152.54	3725.19	3899.57	3798.2	3357.33	3577.16	104265	85616.4	98572.7	63832.3	67481.3	61666.5
A_55_P2110925	Flrt3	ref|Mus musculus fibronectin leucine rich transmembrane protein 3 (Flrt3), transcript variant 1, mRNA [NM_001172160]	0.0237048	0.67245		1.25635e-11	14.6436		9.10406e-11	10.5264		101.954	51.2358	61.0111	74.6288	65.3303	53.4049	938.771	960.525	1155.26	687.554	626.448	734.363
A_51_P318381	Pgf	ref|Mus musculus placental growth factor (Pgf), mRNA [NM_008827]	0.00541552	0.676192		3.60165e-08	3.29983		7.47821e-05	1.90172		61.9306	76.2883	81.3974	100.785	89.5493	68.9749	258.049	216.024	250.417	169.311	156.775	161.415
A_51_P317176	Csf3	ref|Mus musculus colony stimulating factor 3 (granulocyte) (Csf3), mRNA [NM_009971]	0.142211	0.677763		6.96699e-10	25.962		1.07971e-08	14.777		8.27007	7.21155	7.42489	13.9389	7.38767	7.18302	151.601	188.518	241.85	153.701	71.0548	196.445
A_55_P1982628	1810029B16Rik	ref|Mus musculus RIKEN cDNA 1810029B16 gene (1810029B16Rik), mRNA [NM_025465]	1.55436e-05	0.677946		1.44488e-17	13.3196		1.39003e-16	9.4333		1462.07	1373.75	1268.41	1188.97	1333.22	1410.12	16858.6	17096.3	20697.9	11721.7	12256.8	12977.3
A_51_P108226	1100001G20Rik	ref|Mus musculus RIKEN cDNA 1100001G20 gene (1100001G20Rik), mRNA [NM_183249]	0.0714232	0.67867		6.50366e-11	20.9856		1.97307e-10	16.8777		16.7924	12.3613	13.2272	11.4513	13.7828	10.4451	252.777	251.349	387.593	254.77	158.044	189.585
A_55_P1961395	Pdpn	ref|Mus musculus podoplanin (Pdpn), mRNA [NM_010329]	0.162586	0.679048		2.45573e-05	4.69812		8.31493e-05	3.98229		992.147	951.137	1960.36	785.126	876.937	1381.86	4229.29	4417.15	10219.2	2966.82	3514	5764.98
A_66_P116252	Dusp16	ref|Mus musculus dual specificity phosphatase 16 (Dusp16), transcript variant A1, mRNA [NM_130447]	4.10657e-05	0.681523		4.03799e-15	7.03195		2.88751e-13	4.40941		719.495	608.929	658.039	682.129	829.185	654.863	4375.71	4290.71	5324.76	3154.95	2933.89	3451.72
A_55_P2144556	Flrt3	ref|Mus musculus fibronectin leucine rich transmembrane protein 3 (Flrt3), transcript variant 1, mRNA [NM_001172160]	0.00275897	0.683246		2.65356e-14	15.1116		1.0568e-12	8.51535		229.855	157.513	199.081	219.111	212.24	277.169	2671.25	2940.41	3296.91	1939.68	1882.32	2245.93
A_55_P1983668	Gm6377	ref|Mus musculus predicted gene 6377 (Gm6377), mRNA [NM_001037917]	0.0235799	0.683487		4.20204e-12	15.8415		6.00592e-12	14.8623		176.229	153.149	166.392	83.6962	116.245	178.473	2779.87	2260.62	2967.64	1615.88	1884.02	1941.29
A_55_P1992838	Socs2	ref|Mus musculus suppressor of cytokine signaling 2 (Socs2), transcript variant 1, mRNA [NM_007706]	0.341061	0.683866		6.94415e-05	7.83823		0.00848922	3.19477		35.3155	7.73414	46.3327	40.1782	32.2628	44.4216	211.107	150.92	183.937	133.522	140.49	99.8057
A_55_P2066116	Bcl3	ref|Mus musculus B-cell leukemia/lymphoma 3 (Bcl3), mRNA [NM_033601]	0.000569852	0.68479		3.02038e-15	12.9113		4.75598e-14	8.54421		3216.78	2717.38	4037.37	3385.38	3620.57	3194.56	39588.7	38060.3	50133.9	26234.9	32022.5	28864.3
A_55_P2015363	C1ra	ref|Mus musculus complement component 1, r subcomponent A (C1ra), mRNA [NM_023143]	0.00551037	0.686218		1.63912e-08	3.3832		6.08433e-07	2.54213		271.489	298.042	319.794	214.778	259.345	352.965	1106.89	856.293	1086.67	589.693	699.107	806.522
A_52_P429450	Ngp	ref|Mus musculus neutrophilic granule protein (Ngp), mRNA [NM_008694]	0.268514	0.689622		0.00228342	3.23691		3.56719e-05	6.25876		43.2731	53.5988	32.1802	18.2048	16.3645	11.7845	109.785	119.894	192.185	156.702	72.7391	72.6676
A_55_P1968723	Ccrn4l	ref|Mus musculus CCR4 carbon catabolite repression 4-like (S. cerevisiae) (Ccrn4l), mRNA [NM_009834]	0.000166506	0.691137		6.59854e-12	3.79885		7.43818e-10	2.64816		2160.73	2240.96	2184.22	2112.89	2239.25	2177.41	7920.08	8073.06	8960.73	5346.58	5821.6	6093.69
A_55_P2037608	Acp5	ref|Mus musculus acid phosphatase 5, tartrate resistant (Acp5), transcript variant 1, mRNA [NM_001102405]	0.0624006	0.691638		9.02306e-07	4.12818		4.46195e-06	3.47968		5148.37	5193.53	5074.68	3132.5	4429.11	5409.2	21198.9	19709.5	22657.5	14572.9	13402.4	16145
A_55_P2179266	A_55_P2179266	Unknown	0.271626	0.696227		1.89144e-06	10.0771		1.2524e-07	17.2311		56.0787	32.6075	19.45	9.57392	19.2955	13.3699	344.361	325.129	324.692	199.657	209.8	292.013
A_51_P102421	Clcf1	ref|Mus musculus cardiotrophin-like cytokine factor 1 (Clcf1), mRNA [NM_019952]	0.156864	0.69623		5.68153e-05	3.74657		0.0015417	2.53084		36.794	45.6274	24.7466	39.9372	29.5331	38.5121	153.228	145.845	97.0899	92.0873	71.4167	111.359
A_51_P107362	Socs2	ref|Mus musculus suppressor of cytokine signaling 2 (Socs2), transcript variant 1, mRNA [NM_007706]	0.277791	0.696294		0.000213275	4.63401		0.00258145	3.15411		57.9313	38.0043	100.367	39.8324	66.7127	88.9899	282.763	262.188	299.853	208.183	196.401	181.727
A_55_P2125208	Arid5a	ref|Mus musculus AT rich interactive domain 5A (MRF1-like) (Arid5a), transcript variant 1, mRNA [NM_001172205]	0.00207006	0.697754		4.58788e-16	24.5031		5.48358e-15	15.3677		726.803	680.617	929.003	795.81	864.049	919.095	20119.4	16483.1	20133.4	13972.5	12700.5	12878.7
A_55_P2399688	Glipr2	ref|Mus musculus GLI pathogenesis-related 2 (Glipr2), mRNA [NM_027450]	0.0370485	0.70008		4.76359e-10	7.99754		1.75357e-08	5.04685		113.88	101.515	132.796	108.904	116.753	164.883	778.007	910.756	1151.82	696.071	587.465	684.786
A_30_P01027104	chr6:3333825-3349525_F	lincRNA:chr6:3333825-3349525 forward strand	0.0918688	0.702059		7.30119e-07	4.6876		8.8015e-06	3.53394		81.136	43.8231	58.2522	56.0037	51.9766	57.3495	225.883	247.659	385.757	265.749	195.662	142.669
A_30_P01024022	chr7:111526943-111545093_F	lincRNA:chr7:111526943-111545093 forward strand	0.0587887	0.704646		4.52654e-11	14.4692		2.82815e-09	7.53453		7.16477	6.84381	8.615	10.5417	14.0593	6.79691	107.565	99.5687	107.31	98.121	65.8842	62.1327
A_51_P444290	Slamf8	ref|Mus musculus SLAM family member 8 (Slamf8), mRNA [NM_029084]	0.0194124	0.71125		1.70875e-09	4.92333		2.36306e-10	6.19529		773.308	694.24	541.711	303.83	363.905	465.769	3617.06	3153.85	3062.09	2312.6	2242.2	2417.16
A_51_P419759	Tha1	ref|Mus musculus threonine aldolase 1 (Tha1), mRNA [NM_027919]	0.0464007	0.712525		6.82737e-10	7.62985		1.43533e-08	5.17883		94.3931	94.7182	83.5605	97.5791	106.696	82.9684	702.498	658.806	744.702	563.925	442.634	495.733
A_51_P239750	Inhba	ref|Mus musculus inhibin beta-A (Inhba), mRNA [NM_008380]	0.472929	0.716002		0.0239081	3.10792		0.0814126	2.32841		415.51	235.126	940.295	274.433	440.427	664.479	1318.24	1216.06	1745.35	898.099	838.717	1364.45
A_55_P2145389	Flrt3	ref|Mus musculus fibronectin leucine rich transmembrane protein 3 (Flrt3), transcript variant 1, mRNA [NM_001172160]	0.00863076	0.716797		1.60019e-14	18.1054		7.57964e-14	13.7582		54.027	47.6591	37.7884	35.1821	54.2135	42.8835	766.35	791.179	991.212	649.011	510.031	667.336
A_55_P1997766	Acp5	ref|Mus musculus acid phosphatase 5, tartrate resistant (Acp5), transcript variant 1, mRNA [NM_001102405]	0.0893725	0.717892		7.66528e-07	4.17823		2.85818e-06	3.62495		4328.95	4487.51	4346.08	2653.72	3702.03	4895.7	17082.1	17451.9	20529.3	12583.1	12476.3	14492.3
A_55_P2044627	Rnase10	ref|Mus musculus ribonuclease, RNase A family, 10 (non-active) (Rnase10), transcript variant 1, mRNA [NM_029145]	0.445836	0.721229		0.00207883	4.63434		0.0925838	2.11257		6.66096	59.3008	55.0897	57.8971	37.8686	37.8316	161.993	132.763	96.8191	95.0484	106.252	77.3179
A_55_P2128144	Il19	ref|Mus musculus interleukin 19 (Il19), mRNA [NM_001009940]	0.109524	0.723875		1.25207e-13	77.3958		5.74218e-13	51.5219		7.5204	7.19907	7.22106	7.73242	7.20071	8.7424	443.727	418.69	876.676	330.927	342.196	539.13
A_30_P01028457	chr8:96983590-96994419_F	lincRNA:chr8:96983590-96994419 forward strand	0.366902	0.723937		3.78556e-06	10.9035		0.000104449	5.92095		9.7462	19.2901	17.4243	31.9648	21.4324	11.201	141.257	172.928	168.018	163.684	78.8894	120.656
A_55_P1998471	S100a9	ref|Mus musculus S100 calcium binding protein A9 (calgranulin B) (S100a9), mRNA [NM_009114]	0.149305	0.725061		2.50581e-06	4.51449		1.78958e-06	4.70521		853.815	1402.51	1301.09	1039.73	735.535	686.307	3804.79	5857.22	6400.19	6052.85	3309.51	2728.89
A_51_P245090	Aqp3	ref|Mus musculus aquaporin 3 (Aqp3), mRNA [NM_016689]	0.310061	0.725738		2.29644e-07	13.6829		1.36904e-07	15.1702		20.5891	6.77767	8.27374	6.86476	7.37371	6.76627	148.755	127.722	144.161	131.319	94.1957	84.7417
A_55_P1992834	Socs2	ref|Mus musculus suppressor of cytokine signaling 2 (Socs2), transcript variant 1, mRNA [NM_007706]	0.429262	0.728506		0.00234977	4.09565		0.0221618	2.68918		42.3612	20.6907	70.5747	23.7048	52.8082	67.1861	143.311	138.698	212.029	108.341	107.586	139.706
A_55_P2294184	Tmem2	ref|Mus musculus transmembrane protein 2 (Tmem2), transcript variant 1, mRNA [NM_031997]	0.000948396	0.729567		2.57798e-15	9.79002		1.86428e-14	7.47084		466.522	440.604	460.124	414.558	389.846	510.031	4660.6	4230.46	4542.91	3487.31	3038.41	3304
A_52_P62617	ENSMUST00000065159	ens|predicted gene 9895 Gene [Source:MGI Symbol;Acc:MGI:3642802] [ENSMUST00000065159]	0.491022	0.731559		0.000135396	9.11368		4.27006e-05	11.7953		85.2306	7.4652	13.6895	11.2307	19.45	7.24829	183.448	156.862	215.798	155.767	91.9227	169.701
A_55_P1960576	Kdm5b	gb|Mus musculus mRNA for mKIAA4034 protein. [AK220451]	0.143674	0.733882		2.15101e-10	16.7121		2.19616e-09	11.065		67.5236	106.741	78.1492	89.5325	94.6047	90.6415	2260.62	1138.01	1063.28	1073.2	1335.53	753.775
A_30_P01020131	chr17:56687541-56694631_R	lincRNA:chr17:56687541-56694631 reverse strand	0.18935	0.734314		2.6877e-11	37.4095		1.63354e-09	15.5903		7.49246	7.58585	7.44964	14.4021	10.9342	13.3784	314.032	262.705	236.414	209.506	144.876	253.119
A_55_P2011943	Gramd1a	ref|Mus musculus GRAM domain containing 1A (Gramd1a), mRNA [NM_027898]	6.3831e-05	0.735058		2.05674e-14	4.35184		1.02839e-13	3.76765		2384.05	2668.48	2551.62	2360.21	2018.13	2076.59	11447.9	10592.8	10886.9	7834.9	8402.48	7948.13
A_51_P443754	Hivep2	ref|Mus musculus human immunodeficiency virus type I enhancer binding protein 2 (Hivep2), mRNA [NM_010437]	0.056352	0.735431		1.47181e-10	8.53845		3.04065e-09	5.72445		86.5463	58.8708	55.6126	49.4418	85.0235	89.1671	533.058	482.181	712.754	400.575	418.595	429.311
A_55_P2001489	Il19	ref|Mus musculus interleukin 19 (Il19), mRNA [NM_001009940]	0.303517	0.735812		3.85741e-10	48.5459		2.53819e-09	30.3547		6.05161	5.94728	6.05472	6.12972	6.06774	9.33681	218.135	208.593	494.628	179.643	177.41	278.295
A_55_P2078433	Mcoln2	ref|Mus musculus mucolipin 2 (Mcoln2), transcript variant 1, mRNA [NM_026656]	7.46123e-05	0.735845		4.98001e-13	3.35977		8.32493e-11	2.37808		4778.69	4654.14	5296.05	4836.34	5328.82	5135.54	14683.4	16926.5	17919	11769.8	12149.4	12397.8
A_51_P212782	Il1b	ref|Mus musculus interleukin 1 beta (Il1b), mRNA [NM_008361]	0.0140344	0.735901		1.9515e-21	2706.84		5.96593e-21	1585.61		92.4153	86.6249	84.2778	113.804	128.254	91.5381	270431	223854	237472	178802	178195	174540
A_55_P2073642	1600014C10Rik	ref|Mus musculus RIKEN cDNA 1600014C10 gene (1600014C10Rik), transcript variant 1, mRNA [NM_001085385]	0.0544443	0.736498		4.15851e-08	4.18		2.33218e-07	3.52334		186.97	146.34	156.502	124.632	126.687	180.829	614.649	618.607	853.448	438.776	519.586	565.95
A_55_P2098971	Gm14085	ref|Mus musculus predicted gene 14085 (Gm14085), mRNA [NM_001085518]	0.0319706	0.74002		1.91834e-12	11.5854		2.34599e-11	7.99598		274.501	270.887	251.777	251.661	299.246	306.457	3181.74	2479.27	3807.16	2395.32	2078.17	2439.89
A_55_P2091193	A_55_P2091193	Unknown	0.0209793	0.740505		5.91362e-13	11.2626		6.87146e-12	7.87821		652.856	594.416	617.031	601.625	666.902	708.753	6911.1	5531.67	8873.58	5038.23	4986.46	5522.48
A_66_P121086	Map3k8	ref|Mus musculus mitogen-activated protein kinase kinase kinase 8 (Map3k8), mRNA [NM_007746]	0.0280344	0.740984		1.11642e-12	11.6733		5.75432e-12	9.09939		366.714	304.298	337.394	305.911	333.7	316.337	4090.04	3640.45	4139.67	3056.36	2744.45	3001.98
A_55_P2033680	A_55_P2033680	Unknown	0.0105874	0.742653		7.64483e-14	11.2552		2.36684e-13	9.49796		918.846	899.12	879.842	736.29	797.074	841.979	9415.36	10027.7	10853.7	7056.32	7837.62	7572.74
A_55_P2095573	ENSMUST00000149090	ref|PREDICTED: Mus musculus spermatogenesis associated 5-like 1 (Spata5l1), mRNA [XM_001481333]	0.0670142	0.743584		7.04524e-07	3.26753		0.00072606	1.87452		45.7259	33.604	45.7082	40.3232	55.8854	67.727	152.531	122.362	131.049	90.7389	99.8873	111.03
A_55_P1962400	Il1rn	ref|Mus musculus interleukin 1 receptor antagonist (Il1rn), transcript variant 2, mRNA [NM_001039701]	0.22841	0.743619		1.68426e-09	17.7729		1.37658e-08	11.9992		252.451	236.944	168.933	166.535	213.463	380.062	3979.58	2861.98	5152.65	2562.97	2497.03	3775.89
A_55_P1959985	Alas1	ref|Mus musculus aminolevulinic acid synthase 1 (Alas1), mRNA [NM_020559]	0.0333127	0.744278		2.8254e-08	3.54569		8.15893e-08	3.228		482.873	388.061	385.56	390.76	294.071	340.453	1719.41	1462.99	1300.72	1026.84	1081.79	1215.72
A_55_P1982122	Homer1	ref|Mus musculus homer homolog 1 (Drosophila) (Homer1), transcript variant S, mRNA [NM_011982]	0.0370556	0.744862		1.37723e-08	3.89818		5.15722e-07	2.83444		93.4893	107.872	87.3006	80.8289	110.777	105.564	355.782	407.402	365.303	303.359	237.989	301.576
A_51_P384318	C1ra	ref|Mus musculus complement component 1, r subcomponent A (C1ra), mRNA [NM_023143]	0.0256885	0.744872		1.44696e-08	3.5036		2.40213e-07	2.7765		242.686	299.246	329.09	217.146	294.949	309.793	1107.74	904.784	1055.57	617.031	851.091	830.928
A_55_P2026632	Pilrb1	ref|Mus musculus paired immunoglobin-like type 2 receptor beta 1 (Pilrb1), mRNA [NM_133209]	0.123933	0.746143		2.64251e-07	4.60242		4.82995e-07	4.29762		122.981	81.3421	102.781	51.8273	88.5702	114.147	449.289	457.336	502.423	381.881	299.47	369.167
A_52_P14496	Gm9880	ref|Mus musculus predicted gene 9880 (Gm9880), mRNA [NM_001167578]	0.0235479	0.746254		2.15843e-14	19.7975		2.44271e-13	12.8703		6.50473	6.60016	6.49617	9.75925	6.38537	6.57901	121.723	136.75	114.726	87.9182	88.9696	101.591
A_51_P130095	Fcgr2b	ref|Mus musculus Fc receptor, IgG, low affinity IIb (Fcgr2b), transcript variant 1, mRNA [NM_001077189]	0.221019	0.746882		3.56917e-10	22.1865		2.17185e-09	15.4826		546.698	504.92	700.329	614.019	617.977	624.908	11025.8	11679.6	16307	9240.79	8529.82	11051.8
A_55_P1978576	Dtx2	ref|Mus musculus deltex 2 homolog (Drosophila) (Dtx2), mRNA [NM_023742]	5.75882e-06	0.746887		7.60633e-16	4.01478		1.46206e-14	3.16323		3601.05	3471.15	3252.65	3114.32	3245.44	3427.17	13907.7	12927.9	14516.4	9381.48	10655.4	10795.2
A_51_P253527	Rffl	ref|Mus musculus ring finger and FYVE like domain containing protein (Rffl), transcript variant 2, mRNA [NM_026097]	0.0152	0.747781		1.69057e-12	7.85416		2.36963e-11	5.661		67.8567	83.1342	67.0748	78.713	79.1063	67.8567	554.564	537.679	637.411	434.292	456.329	396.633
A_30_P01027004	chr8:41934312-41945487_R	lincRNA:chr8:41934312-41945487 reverse strand	0.257568	0.749453		1.25055e-06	6.32474		3.80054e-05	3.98196		45.2577	24.0941	20.4407	22.8283	47.5163	34.4077	200.586	216.614	128.12	146.982	107.025	148.647
A_55_P2119257	Serpine1	ref|Mus musculus serine (or cysteine) peptidase inhibitor, clade E, member 1 (Serpine1), mRNA [NM_008871]	0.415651	0.750327		3.0439e-07	17.7947		1.92406e-06	12.1074		1204.9	746.185	2358.08	1200.82	1543.19	1531.36	19676.7	17533.2	34242.5	16011.3	16371.5	19080.3
A_55_P2090880	Stk40	ref|Mus musculus serine/threonine kinase 40 (Stk40), transcript variant 1, mRNA [NM_001145827]	0.000591666	0.751913		8.22457e-14	4.78877		2.57941e-12	3.5024		4233.1	3892.28	3876.13	3699.72	4467.03	4193.39	18220.8	18779.9	20201.9	15351.6	12682.9	15241.3
A_55_P2166488	Cd44	ref|Mus musculus CD44 antigen (Cd44), transcript variant 1, mRNA [NM_009851]	0.25393	0.752724		1.30063e-05	4.41668		0.00206599	2.41356		54.1189	49.3675	18.1758	42.6792	36.7405	80.3491	142.32	168.183	173.216	133.919	100.489	131.319
A_51_P120830	Mmp10	ref|Mus musculus matrix metallopeptidase 10 (Mmp10), mRNA [NM_019471]	0.130564	0.752938		2.44698e-08	6.02205		6.13718e-08	5.36485		172.597	140.433	120.965	83.9763	133.298	158.107	820.392	862.416	940.295	619.096	592.906	772.805
A_55_P2140870	Gm6034	ref|Mus musculus predicted gene 6034 (Gm6034), mRNA [NM_001034909]	0.330506	0.753753		9.74795e-06	5.971		7.64632e-07	9.00726		30.7727	18.9363	14.1226	11.333	15.662	6.01619	142.546	116.533	102.669	113.205	74.7784	86.1757
A_52_P552194	Il13ra1	ref|Mus musculus interleukin 13 receptor, alpha 1 (Il13ra1), mRNA [NM_133990]	0.315628	0.755483		7.2967e-08	12.4465		7.76839e-08	12.3035		46.3883	18.4984	14.6114	15.2316	16.7566	22.1416	335.973	211.208	335.375	221.885	167.149	276.267
A_55_P2062133	Etv3	ref|Mus musculus ets variant gene 3 (Etv3), transcript variant 1, mRNA [NM_001083318]	0.00162659	0.757546		5.46766e-11	3.08174		8.42992e-09	2.22134		3231.97	2760.86	2750.35	2861.98	3352.91	2969.29	8944.59	8627.34	9134.44	7486.63	6425.98	6389.56
A_55_P2235911	ENSMUST00000133463	gb|Mus musculus adult male kidney cDNA, RIKEN full-length enriched library, clone:0610009E02 product:unclassifiable, full insert sequence. [AK075572]	0.00922157	0.758942		4.08664e-10	3.48673		5.49618e-08	2.4262		277.869	295.452	300.983	351.052	334.68	272.432	1007.56	998.439	1070.6	814.669	893.721	644.895
A_30_P01027922	chr7:111530578-111539097_R	lincRNA:chr7:111530578-111539097 reverse strand	0.381611	0.758951		8.26481e-13	487.71		3.87451e-13	665.599		25.5817	6.89767	25.6042	6.94151	7.01158	16.723	8536.92	7243.64	8235.27	6489.54	5924.18	5812.73
A_55_P2174582	1190003J15Rik	ref|Mus musculus RIKEN cDNA 1190003J15 gene (1190003J15Rik), mRNA [NM_029821]	0.0891957	0.759182		1.03466e-09	6.79026		5.53535e-07	3.38123		80.8093	63.4158	94.3722	89.0288	128.309	149.924	425.631	474.081	774.29	401.521	336.119	501.234
A_51_P363187	Cxcl1	ref|Mus musculus chemokine (C-X-C motif) ligand 1 (Cxcl1), mRNA [NM_008176]	0.169274	0.759414		2.01364e-15	292.102		4.56545e-15	218.981		58.3233	40.2853	73.9322	40.9207	63.3007	69.7794	16663.5	15729.7	17082.1	9908.15	14199	13964.7
A_30_P01027675	chr3:126989696-127112471_F	lincRNA:chr3:126989696-127112471 forward strand	0.00954243	0.761705		4.39059e-13	6.99554		6.01131e-12	5.15958		1542.87	1517.2	1644.12	1638.89	1804.52	1432.98	10541.6	11187.5	11074.1	8090.99	8924.16	7979.04
A_51_P324535	B4galt5	ref|Mus musculus UDP-Gal:betaGlcNAc beta 1,4-galactosyltransferase, polypeptide 5 (B4galt5), mRNA [NM_019835]	0.182307	0.762922		3.34779e-07	5.02197		1.06277e-05	3.39454		115.746	63.0266	61.3274	84.4672	107.31	71.0257	371.315	360.469	431.023	348.455	269.446	271.119
A_51_P514961	Tiparp	ref|Mus musculus TCDD-inducible poly(ADP-ribose) polymerase (Tiparp), mRNA [NM_178892]	0.000141888	0.765178		8.69815e-17	7.06767		5.18499e-16	5.73481		1380.62	1382.73	1203.98	1168.22	1268.05	1300.45	9214.56	8703.62	9990.91	7311.24	6830.14	7184.64
A_66_P104134	Homer1	ref|Mus musculus homer homolog 1 (Drosophila) (Homer1), transcript variant L, mRNA [NM_147176]	0.0832559	0.765325		9.98108e-07	3.02351		4.17632e-05	2.24175		93.9187	92.0484	176.777	113.415	110.823	133.278	339.484	345.466	363.298	313.018	211.053	288.731
A_52_P488779	Pilrb2	ref|Mus musculus paired immunoglobin-like type 2 receptor beta 2 (Pilrb2), mRNA [NM_001024932]	0.430203	0.765372		5.4771e-07	14.0929		1.36478e-05	7.66033		13.5121	15.9295	14.5171	22.9074	28.1378	13.315	202.291	163.056	255.341	158.316	124.818	190.279
A_51_P174961	F10	ref|Mus musculus coagulation factor X (F10), mRNA [NM_007972]	0.0455797	0.765512		8.18622e-12	8.52483		6.55008e-12	8.79818		1250.77	971.978	673.045	634.854	813.518	644.895	8960.73	8017.3	6971.73	6636.01	6157.38	5514.83
A_55_P1963920	A430084P05Rik	ref|Mus musculus RIKEN cDNA A430084P05 gene (A430084P05Rik), mRNA [NM_001045526]	0.293711	0.765637		4.55749e-10	26.3699		1.55425e-10	33.7328		87.662	43.2501	56.1716	30.2227	42.7585	35.519	1867.9	1348.28	1610.62	1360.57	1077.3	1243.77
A_55_P2120662	ENSMUST00000098156	ens|Putative uncharacterized protein [Source:UniProtKB/TrEMBL;Acc:Q3UBP7] [ENSMUST00000098156]	0.350535	0.766526		0.000111413	4.07376		0.00108934	3.00073		63.9388	23.3526	45.0339	39.5858	24.3556	78.5528	145.133	129.689	240.29	129.025	97.0422	162.514
A_55_P2170876	Tcp10c	ref|Mus musculus t-complex protein 10c (Tcp10c), mRNA [NM_009341]	0.436545	0.767917		2.62233e-07	16.4931		5.12753e-07	14.3438		11.2321	6.45219	11.8641	6.52492	6.31311	14.7682	128.946	193.046	144.617	100.025	110.532	147.357
A_51_P374726	Ptx3	ref|Mus musculus pentraxin related gene (Ptx3), mRNA [NM_008987]	0.401524	0.768173		7.91678e-09	28.3124		1.96246e-08	22.9872		7.10419	7.86873	20.1766	7.70823	10.1226	11.9964	291.326	264.426	307.604	225.51	204.571	231.433
A_51_P413866	Cfb	ref|Mus musculus complement factor B (Cfb), transcript variant 1, mRNA [NM_008198]	0.284834	0.771872		3.00739e-11	41.8566		3.68683e-10	23.5214		131.749	125.127	108.035	88.3538	331.444	158.285	5135.54	4120.2	6397.53	3417.91	3996.16	4579.9
A_55_P2030536	Ccnyl1	ref|Mus musculus cyclin Y-like 1 (Ccnyl1), mRNA [NM_001097644]	0.467991	0.772926		0.000110329	5.82224		0.00112218	3.94337		39.7874	10.3953	24.6547	20.3612	26.8191	27.7184	134.516	113.362	129.266	108.852	78.0799	107.175
A_55_P2165869	Cebpb	ref|Mus musculus CCAAT/enhancer binding protein (C/EBP), beta (Cebpb), mRNA [NM_009883]	0.00381173	0.773605		8.4704e-13	4.62097		2.62272e-11	3.3964		8410.64	9376.28	10328.2	9499.26	9760.23	10272.5	39875.1	38798.1	52469.8	30486.9	33514.6	36730.7
A_30_P01019789	chr1:87412059-87419385_F	lincRNA:chr1:87412059-87419385 forward strand	0.193901	0.773793		5.40975e-08	6.0534		3.88983e-07	4.73315		28.9029	24.0174	34.7435	43.8571	29.2596	18.2922	177.031	151.026	198.091	149.376	109.102	150.382
A_55_P2010038	Tnfsf9	ref|Mus musculus tumor necrosis factor (ligand) superfamily, member 9 (Tnfsf9), mRNA [NM_009404]	0.00550096	0.774105		4.65932e-15	9.46834		4.24009e-14	7.04429		890.067	819.591	777.517	834.692	783.403	977.444	7741.51	7149.86	8579.04	6151.4	6207.51	5793.02
A_55_P1977149	4933426M11Rik	ref|Mus musculus RIKEN cDNA 4933426M11 gene (4933426M11Rik), mRNA [NM_178682]	0.000493916	0.774416		2.1834e-12	3.04487		3.44149e-10	2.21758		8873.58	8855.14	9134.44	9980.53	10064.6	8605.24	26095.3	25825.3	30286.8	21545.5	20148.7	21745.1
A_55_P1958220	Crebl2	ref|Mus musculus cAMP responsive element binding protein-like 2 (Crebl2), mRNA [NM_177687]	0.12975	0.774869		2.91817e-08	4.90306		2.42921e-05	2.54792		45.0686	84.7605	69.9436	88.3703	108.415	92.5557	303.632	281.346	373.426	275.991	214.073	250.291
A_55_P2092286	A_55_P2092286	Unknown	0.512978	0.776224		3.4757e-06	13.711		1.2969e-06	17.02		7.59132	32.3629	10.7705	9.27373	7.35747	9.63544	155.125	234.677	176.942	160.47	133.919	139.874
A_52_P116006	Gda	ref|Mus musculus guanine deaminase (Gda), mRNA [NM_010266]	0.227998	0.777328		4.88986e-09	9.68502		6.59815e-08	6.59093		113.727	56.2114	76.5017	66.2574	115.059	95.8595	688.632	695.608	967.629	599.963	623.593	580.189
A_55_P2155504	Lck	ref|Mus musculus lymphocyte protein tyrosine kinase (Lck), transcript variant 2, mRNA [NM_010693]	0.0271681	0.779318		1.01282e-13	10.7076		2.29676e-13	9.48064		200.103	197.828	188.47	172.182	195.028	151.316	2270.98	1762.49	2377.95	1758.46	1736.42	1471.22
A_30_P01029641	chr5:31883451-31884082_F	lincRNA:chr5:31883451-31884082 forward strand	0.229011	0.77938		3.90131e-11	22.7821		1.4001e-10	17.6493		7.19962	7.74546	7.54918	7.97868	7.16144	7.45656	208.065	151.53	138.758	145.199	104.979	135.738
A_30_P01030277	chr6:57560819-57569928_F	lincRNA:chr6:57560819-57569928 forward strand	0.377612	0.780528		7.58124e-10	33.407		2.07047e-09	26.4454		6.25647	6.16615	6.12016	6.06703	6.17381	6.02742	174.914	197.987	225.836	165.698	133.946	167.071
A_55_P1988368	Upp1	ref|Mus musculus uridine phosphorylase 1 (Upp1), transcript variant 1, mRNA [NM_009477]	0.0582262	0.781683		2.74572e-15	33.6349		1.22584e-14	24.4311		97.8175	113.624	95.7354	85.4086	137.036	113.234	3205.87	3451.72	3821.44	3102.68	2306.52	2820.82
A_65_P16680	B4galt5	ref|Mus musculus UDP-Gal:betaGlcNAc beta 1,4-galactosyltransferase, polypeptide 5 (B4galt5), mRNA [NM_019835]	0.00120003	0.783444		3.17116e-13	3.79839		8.33575e-12	2.94157		7414.84	7637.05	7910.21	7391.75	7657.19	8188.59	26547.7	26970.6	34463.9	23399.7	21782.8	23289.6
A_55_P2180949	ENSMUST00000109329	ens|lymphocyte cytosolic protein 2 Gene [Source:MGI (curated);Acc:MGI:1321402] [ENSMUST00000109329]	0.567923	0.785307		0.000127583	7.98395		0.00473226	3.89073		8.19134	42.2875	14.6315	22.0026	43.4312	21.6265	142.739	126.604	136.849	177.085	47.8431	141.368
A_55_P2080703	ENSMUST00000113286	ens|cleavage stimulation factor, 3' pre-RNA subunit 2 Gene [Source:MGI (curated);Acc:MGI:1343054] [ENSMUST00000113286]	0.100821	0.785341		9.00687e-08	3.57112		6.35871e-07	2.99959		313.089	289.085	187.099	188.82	289.155	253.51	955.048	853.632	976.651	782.789	644.073	763.35
A_55_P2011106	Junb	ref|Mus musculus Jun-B oncogene (Junb), mRNA [NM_008416]	0.0752847	0.7857		3.66091e-09	4.31385		4.15495e-08	3.423		387.005	201.057	244.024	234.677	281.689	278.957	1255.81	1033.27	1210.43	958.138	858.735	926.489
A_55_P2091191	Slc28a2	ref|Mus musculus solute carrier family 28 (sodium-coupled nucleoside transporter), member 2 (Slc28a2), mRNA [NM_172980]	0.0907507	0.785837		1.48877e-11	9.37767		1.3575e-10	6.90841		1307.78	1319.16	1376.32	1357.75	1513.42	1401.54	12190.8	10429.6	15298.5	10044.4	8948.31	10451.3
A_55_P2040996	Klf7	ref|Mus musculus Kruppel-like factor 7 (ubiquitous) (Klf7), mRNA [NM_033563]	0.0026686	0.787171		2.62782e-15	7.15938		1.60555e-14	5.77729		1323.28	1107.12	1156.78	1052.13	1295.78	1153.66	7558.06	9334.13	8695.18	6714.2	6968.83	6418.41
A_51_P108108	Lrrc25	ref|Mus musculus leucine rich repeat containing 25 (Lrrc25), mRNA [NM_153074]	0.000169321	0.788054		7.39671e-14	3.16827		2.07665e-12	2.53359		7575.37	7381	7222.59	7623.83	7329	6923.57	21881.1	22340.9	26410.1	19301.2	17770.5	18361.5
A_51_P436652	Ccl7	ref|Mus musculus chemokine (C-C motif) ligand 7 (Ccl7), mRNA [NM_013654]	0.171348	0.789003		5.28513e-12	19.3145		1.00967e-11	17.0783		7123.65	11172.8	10880.8	7325.95	6379.38	13198.6	180233	162999	217869	141958	124217	177136
A_55_P1997604	Pla2g4a	ref|Mus musculus phospholipase A2, group IVA (cytosolic, calcium-dependent) (Pla2g4a), mRNA [NM_008869]	0.0020073	0.789632		1.18193e-12	3.54181		1.55792e-11	2.91081		2041.34	2084.52	2233.51	2049.28	1922.68	2137.04	6992.05	6868.12	8703.62	5755.4	5554.73	6457.23
A_55_P2098398	Trim30c	ref|PREDICTED: Mus musculus tripartite motif-containing 30-2 (Trim30-2), mRNA [XM_485980]	0.306832	0.790831		2.32548e-14	283.789		3.12366e-14	255.336		31.988	24.8529	27.3479	31.7541	30.0366	15.5863	8605.24	6744.99	8678.32	6959.17	5801.46	6190.76
A_55_P2001148	Pdlim5	ref|Mus musculus PDZ and LIM domain 5 (Pdlim5), transcript variant 2, mRNA [NM_019809]	0.273538	0.791006		1.96843e-05	3.43468		5.29812e-05	3.08876		91.9686	48.4196	43.1267	30.3385	56.9905	75.5689	164.463	231.826	204.822	155.558	133.745	184.872
A_52_P700056	Gm11428	ref|Mus musculus predicted gene 11428 (Gm11428), mRNA [NM_001081957]	0.073862	0.791674		7.75217e-09	3.80484		2.54082e-08	3.41514		11259.9	11750.2	13460.1	9706.26	10867.3	11558.8	41221.2	46017.7	51995.5	37637.9	32627.5	39828.1
A_51_P470715	Cish	ref|Mus musculus cytokine inducible SH2-containing protein (Cish), mRNA [NM_009895]	0.310355	0.792249		8.77269e-14	178.888		8.70724e-13	87.6123		34.9442	35.8997	35.2085	52.2566	63.7225	55.8854	7113.28	6775.91	5384.89	5539.73	4982.31	4705.07
A_52_P597634	Fzd1	ref|Mus musculus frizzled homolog 1 (Drosophila) (Fzd1), mRNA [NM_021457]	0.0839009	0.792523		1.05232e-12	12.2756		8.89424e-13	12.6179		192.586	175.995	159.278	114.539	139.501	154.541	1983.04	2366.44	2208.27	1586.9	1915.76	1694.21
A_51_P268069	Six1	ref|Mus musculus sine oculis-related homeobox 1 homolog (Drosophila) (Six1), mRNA [NM_009189]	0.452476	0.794153		1.55662e-07	13.9614		5.64969e-06	7.30283		17.1056	12.1458	29.8099	15.2677	35.9794	38.9009	275.527	236.465	253.51	216.822	210.36	180.131
A_55_P1985890	Tiparp	ref|Mus musculus TCDD-inducible poly(ADP-ribose) polymerase (Tiparp), mRNA [NM_178892]	0.00106777	0.794253		1.50988e-16	7.56566		1.20326e-15	5.8954		1051.48	1155.66	1103.06	1123.04	1125.85	1122.73	8695.18	7381	8924.16	6814.07	6526.08	6479.2
A_55_P2122789	Homer1	ref|Mus musculus homer homolog 1 (Drosophila) (Homer1), transcript variant S, mRNA [NM_011982]	0.223385	0.794256		7.88736e-07	4.11899		3.73763e-05	2.78543		82.8104	77.3179	68.5251	62.6786	88.7374	127.97	309.64	342.296	292.879	267.338	204.78	283.466
A_30_P01030209	chr5:31856417-31916414_F	lincRNA:chr5:31856417-31916414 forward strand	0.296121	0.797208		4.06801e-11	26.6376		1.55172e-09	13.0327		9.67512	7.44097	7.71507	10.5513	11.456	18.652	298.118	186.97	171.097	143.96	195.162	171.22
A_55_P2087265	Gm7676	ens|predicted gene 7676 Gene [Source:MGI Symbol;Acc:MGI:3644053] [ENSMUST00000084055]	0.487114	0.797365		3.27526e-06	9.13542		6.39751e-05	5.50582		230.15	226.135	363.905	394.27	375.214	298.393	2370.05	1978.24	3179.09	2345.05	1777.95	1807.53
A_51_P464918	Mefv	ref|Mus musculus Mediterranean fever (Mefv), transcript variant 3, mRNA [NM_019453]	0.0414662	0.7979		1.0834e-11	5.6887		1.94482e-11	5.3269		831.983	683.326	979.383	609.376	753.002	748.926	4311.58	4159.52	5691.53	3620.57	3531.34	4080.7
A_55_P2120946	Mefv	ref|Mus musculus Mediterranean fever (Mefv), transcript variant 1, mRNA [NM_001161790]	0.0579771	0.798025		2.48444e-11	5.96258		5.02083e-10	4.30634		96.5417	82.1171	101.429	82.9684	107.407	121.723	550.52	496.493	645.53	423.994	408.035	514.544
A_66_P134453	I830077J02Rik	ref|Mus musculus RIKEN cDNA I830077J02 gene (I830077J02Rik), mRNA [NM_001033780]	0.185989	0.798112		9.53116e-08	4.43981		0.000115885	2.28365		121.458	116.17	104.177	154.432	215.861	164.923	520.849	438.153	581.978	437.703	334.947	455.16
A_30_P01024819	chr7:77481448-77495548_R	lincRNA:chr7:77481448-77495548 reverse strand	0.273494	0.798656		5.45376e-06	3.74691		2.15613e-06	4.15892		50.2698	37.1268	33.0681	28.4388	30.9537	26.3317	155.767	149.896	138.639	133.278	105.957	116.753
A_51_P325165	Il27	ref|Mus musculus interleukin 27 (Il27), mRNA [NM_145636]	0.218483	0.798972		1.21368e-11	19.4658		1.46972e-11	18.7555		317.999	485.939	450.252	455.735	291.259	297.27	8119.64	7541.84	8402.48	7231.6	5691.53	6394.87
A_51_P279606	Socs1	ref|Mus musculus suppressor of cytokine signaling 1 (Socs1), mRNA [NM_009896]	0.0301999	0.799523		1.19703e-18	87.119		2.03151e-18	75.2653		191.262	193.236	216.186	179.993	202.23	173.666	16217.9	17313.4	19332	15970.3	12134.3	14378.2
A_51_P326191	Serpina3g	ref|Mus musculus serine (or cysteine) peptidase inhibitor, clade A, member 3G (Serpina3g), mRNA [NM_009251]	0.596928	0.800404		2.42026e-08	64.3255		5.09641e-09	104.507		77.0573	56.1121	140.405	12.9162	54.2864	105.36	6616.72	4735.5	5342.87	4566.27	4098.84	4607.28
A_52_P607128	Msr1	ref|Mus musculus macrophage scavenger receptor 1 (Msr1), transcript variant 1, mRNA [NM_031195]	0.0503535	0.800586		1.28378e-09	3.67952		7.58293e-09	3.1634		3142.94	3085.31	2981.25	2139.56	2945.71	3691.27	10323.2	11809	11644.8	8420.56	8484.42	10157.8
A_55_P2011942	Gramd1a	ref|Mus musculus GRAM domain containing 1A (Gramd1a), mRNA [NM_027898]	0.145268	0.802637		1.42884e-08	4.50204		6.07058e-08	3.87965		185.343	160.791	132.592	128.026	122.308	203.981	746.377	721.362	695.945	514.544	541.948	693.336
A_30_P01023799	chr8:96983590-96994419_F	lincRNA:chr8:96983590-96994419 forward strand	0.591802	0.802742		5.42124e-05	8.89526		0.00566337	3.60401		6.19331	42.4855	16.8491	12.0899	45.7006	59.9655	171.887	123.408	139.442	129.388	105.131	112.419
A_55_P1971006	1190003J15Rik	ref|Mus musculus RIKEN cDNA 1190003J15 gene (1190003J15Rik), mRNA [NM_029821]	0.163791	0.802888		2.59374e-09	5.90869		1.12102e-07	3.88723		150.706	105.36	145.272	129.866	198.893	162.589	637.111	690.071	1125.07	571.544	531.874	840.422
A_55_P2214348	4930469K13Rik	gb|Mus musculus 16 days neonate thymus cDNA, RIKEN full-length enriched library, clone:A130005E13 product:unclassifiable, full insert sequence. [AK037310]	0.572235	0.803994		0.000168374	6.32622		0.040556	2.32355		51.7541	25.4187	27.8163	65.2235	70.7673	82.3251	158.013	247.376	236.247	218.446	121.781	179.72
A_55_P1959923	Cth	ref|Mus musculus cystathionase (cystathionine gamma-lyase) (Cth), mRNA [NM_145953]	0.412813	0.804675		0.0002124	3.42316		0.000984734	2.82792		34.6454	37.2023	26.9916	32.1802	23.6613	42.3098	99.6122	131.319	105.957	105.415	80.3692	85.2992
A_55_P2131048	A_55_P2131048	Unknown	0.116388	0.804904		8.16595e-08	3.34663		9.4241e-07	2.72847		42.6854	42.117	44.5675	41.0156	33.7113	55.6963	133.719	139.41	160.83	122.537	94.6985	134.766
A_51_P187262	Mmp25	ref|Mus musculus matrix metallopeptidase 25 (Mmp25), mRNA [NM_001033339]	0.0109429	0.805228		2.13906e-18	31.3966		6.31283e-18	25.018		7.41306	7.3108	7.34677	7.38117	7.34071	7.57035	191.349	223.193	252.451	181.263	167.934	183.891
A_55_P2019214	ENSMUST00000120177	ens|glutathione S-transferase, theta 1 Gene [Source:MGI (curated);Acc:MGI:107379] [ENSMUST00000120177]	0.189722	0.806323		1.04712e-06	3.30925		3.34977e-06	2.97499		122.308	156.736	169.36	173.837	129.602	103.918	639.806	420.508	450.043	474.081	474.328	280.972
A_52_P423247	Pde4b	ref|Mus musculus phosphodiesterase 4B, cAMP specific (Pde4b), transcript variant 1, mRNA [NM_019840]	0.216108	0.806928		3.49977e-13	35.004		1.0086e-12	27.6622		54.5255	49.7612	39.4168	58.8076	41.9777	46.15	1560.4	1634.92	1868.29	1231.5	1324.47	1537.85
A_51_P490795	Mxd1	ref|Mus musculus MAX dimerization protein 1 (Mxd1), mRNA [NM_010751]	0.0724246	0.807995		1.4755e-13	12.2019		8.92909e-13	9.27198		545.85	546.588	634.854	648.512	652.638	538.824	7120.19	6199.34	7728.65	5835.34	5189.21	5967.45
A_55_P2052623	Pgap2	ref|Mus musculus post-GPI attachment to proteins 2 (Pgap2), mRNA [NM_145583]	0.000122164	0.808826		1.25454e-14	3.04616		5.26711e-13	2.40167		6625.9	6238.14	6026.06	6325.66	6805.57	6248.09	19169.2	18634.6	19612.7	17421.7	14503.4	14828.7
A_55_P2058928	Ralgds	ref|Mus musculus ral guanine nucleotide dissociation stimulator (Ralgds), transcript variant 3, mRNA [NM_009058]	0.00853992	0.80885		1.09335e-13	5.09732		2.99241e-13	4.60184		1864.92	1820.48	2230.11	1850.76	1830.6	1606.27	10519.7	9567.33	9891	8415.31	8094.35	7708.32
A_51_P265571	Adm	ref|Mus musculus adrenomedullin (Adm), mRNA [NM_009627]	0.165078	0.80955		4.37012e-08	4.0733		4.15032e-05	2.2486		58.9516	38.7391	46.2256	49.2202	77.9507	86.7643	162.624	190.659	230.987	183.06	126.919	163.056
A_52_P374897	Arg2	ref|Mus musculus arginase type II (Arg2), mRNA [NM_009705]	0.587947	0.809846		6.63502e-06	12.1828		6.30148e-05	7.74371		11.4999	8.19424	11.2906	10.3274	28.8394	7.4608	128.651	94.5064	149.961	110.001	62.8765	139.966
A_30_P01028825	chr5:123582742-123588202_F	lincRNA:chr5:123582742-123588202 forward strand	0.507055	0.810347		2.42933e-05	6.14082		1.82357e-06	9.56183		53.4653	21.4687	33.7393	30.5335	10.0216	18.1646	298.188	159.039	188.612	169.584	162.028	172.458
A_52_P409746	Serpinc1	ref|Mus musculus serine (or cysteine) peptidase inhibitor, clade C (antithrombin), member 1 (Serpinc1), mRNA [NM_080844]	0.378432	0.811709		1.15681e-08	11.5808		3.86994e-05	3.64419		7.2846	7.52124	17.8782	28.552	16.5155	32.7701	125.461	86.4749	126.552	100.698	86.2995	84.5873
A_52_P503730	Fchsd2	ref|Mus musculus FCH and double SH3 domains 2 (Fchsd2), transcript variant 1, mRNA [NM_199012]	0.00119703	0.811993		1.64293e-16	6.32786		6.60015e-15	4.303		558.479	565.209	532.261	614.181	671.554	695.945	3484.65	3657.14	3369.69	2798.81	3033.15	2710.04
A_52_P425890	Slfn1	ref|Mus musculus schlafen 1 (Slfn1), mRNA [NM_011407]	0.370541	0.812079		1.51736e-11	43.4665		4.11415e-11	34.1677		7.88407	7.34504	7.41512	7.47887	8.51148	7.33858	369.433	198.638	428.758	259.822	188.564	341.561
A_55_P2103596	Slc30a4	ref|Mus musculus solute carrier family 30 (zinc transporter), member 4 (Slc30a4), mRNA [NM_011774]	0.000197002	0.812487		1.3113e-14	3.12841		1.66529e-13	2.63544		2037.1	2017.57	2089	1938.74	2085.53	1905.56	6731.44	6218.71	6248.09	5148.37	5454	5022.19
A_30_P01024838	chr7:111530578-111539097_R	lincRNA:chr7:111530578-111539097 reverse strand	0.565594	0.813659		1.23266e-09	78.9722		2.25188e-09	66.1263		46.0491	70.8954	178.681	163.639	58.335	56.048	7332.55	5882.04	6855.28	5352.88	5786.2	5168.39
A_55_P1984556	Ccl12	ref|Mus musculus chemokine (C-C motif) ligand 12 (Ccl12), mRNA [NM_011331]	0.274367	0.814966		1.39988e-13	59.9363		2.56779e-13	51.2346		222.52	282.857	417.908	315.116	181.957	395.93	15786.5	17179.5	21256.3	16082.5	11424.9	16977.1
A_30_P01025260	chr8:59966759-59989065_R	lincRNA:chr8:59966759-59989065 reverse strand	0.596676	0.816695		0.0020866	3.95456		0.00066364	4.85046		50.7632	12.1228	29.9649	23.4795	10.178	22.9751	72.9775	121.372	126.455	87.9767	63.6386	109.003
A_55_P2146254	Ifitm1	ref|Mus musculus interferon induced transmembrane protein 1 (Ifitm1), transcript variant 2, mRNA [NM_001112715]	0.519367	0.81762		3.12198e-06	8.43331		3.2853e-05	5.70904		263.599	254.722	375.482	422.486	342.83	307.521	2342.45	2146.54	3096.67	2360.21	1864.41	1926.81
A_66_P133148	Aoah	ref|Mus musculus acyloxyacyl hydrolase (Aoah), mRNA [NM_012054]	0.299294	0.820119		6.97463e-12	25.7414		4.04961e-12	28.9551		69.8114	49.117	43.2659	29.4431	43.8486	44.739	1325.94	1353.61	1467.05	1129.52	1127.49	1139.51
A_51_P114616	Batf	ref|Mus musculus basic leucine zipper transcription factor, ATF-like (Batf), mRNA [NM_016767]	0.0818995	0.821736		6.93276e-16	28.8057		9.21309e-16	27.1257		379.477	344.768	415.902	268.26	354.08	379.107	10186.7	10416.6	12424.5	8529.82	8686.75	9832.21
A_51_P294555	Ifitm6	ref|Mus musculus interferon induced transmembrane protein 6 (Ifitm6), mRNA [NM_001033632]	0.257254	0.821863		3.90982e-06	3.13838		0.00043684	2.08891		661.864	718.617	805.187	1248.6	794.008	727.418	2234.29	2088.57	2539.1	2301.57	1762.86	1620.7
A_65_P01319	Pde4b	ref|Mus musculus phosphodiesterase 4B, cAMP specific (Pde4b), transcript variant 1, mRNA [NM_019840]	0.172258	0.822543		2.76067e-14	31.0488		1.13978e-13	23.0324		103.507	149.601	159.23	176.086	144.907	131.43	4348.8	4084.94	4304.41	3467.79	3552.95	3476.69
A_51_P385099	Tnf	ref|Mus musculus tumor necrosis factor (Tnf), mRNA [NM_013693]	0.0990261	0.822566		2.46602e-17	79.5734		3.7652e-17	70.9021		1317.6	1116.76	1016.2	943.861	1076.03	1157.9	101816	87131.1	85267	80841	68485	75973
A_55_P2064512	NAP114647-1	Unknown	0.265779	0.822922		4.57083e-09	6.81279		2.37558e-06	3.33852		36.8157	40.6006	15.9918	50.8427	48.8318	44.8955	209.409	183.1	194.691	159.674	151.101	172.098
A_55_P2166282	ENSMUST00000110529	ens|FMS-like tyrosine kinase 1 Gene [Source:MGI (curated);Acc:MGI:95558] [ENSMUST00000110529]	0.172734	0.823846		5.01292e-11	8.12083		7.06754e-10	5.77212		103.558	95.6584	102.376	151.88	85.2141	121.866	876.427	732.665	878.063	843.761	600.446	621.005
A_52_P373846	Pcgf3	ref|Mus musculus polycomb group ring finger 3 (Pcgf3), mRNA [NM_172716]	0.224829	0.826881		1.34037e-06	3.07786		1.01376e-05	2.59071		26.4213	41.3367	34.2148	33.8032	36.29	28.858	103.312	98.5941	106.381	81.9414	81.416	91.7102
A_51_P464308	Gnb4	ref|Mus musculus guanine nucleotide binding protein (G protein), beta 4 (Gnb4), mRNA [NM_013531]	0.0119423	0.827331		2.94562e-13	4.23353		1.6884e-13	4.46263		914.488	835.78	816.093	666.902	691.795	654.464	3451.72	3606.04	3824.09	3253.78	2864.76	2893.3
A_52_P681310	Plaur	ref|Mus musculus plasminogen activator, urokinase receptor (Plaur), mRNA [NM_011113]	0.0385512	0.827683		3.61261e-11	3.75357		3.1049e-10	3.14388		9376.28	9190.32	7460.72	7538.7	8790.32	9358.1	36489.7	31435.3	29963.1	27711.6	24342.7	28806.4
A_51_P204080	Hk2	ref|Mus musculus hexokinase 2 (Hk2), mRNA [NM_013820]	0.0255068	0.828055		9.00989e-12	3.75713		1.50841e-10	2.99823		848.2	818.104	870.717	819.244	838.885	982.927	2860.4	3040.3	3707.16	2380.25	2566.17	2993.67
A_55_P2167999	Ldlr	ref|Mus musculus low density lipoprotein receptor (Ldlr), mRNA [NM_010700]	0.10124	0.828089		1.27227e-08	3.14559		2.35678e-08	2.99437		2325.94	2502.93	1994.35	2367.09	1693.63	1905.03	7820.26	7599.03	6006.88	6955.31	5716.44	5125.58
A_30_P01030924	chr1:107875926-107886859_R	lincRNA:chr1:107875926-107886859 reverse strand	0.565552	0.828168		2.10916e-05	6.72548		0.00416489	2.9236		20.5204	37.7303	8.09623	20.5044	53.2755	38.5319	91.7833	150.598	132.796	121.698	78.028	109.733
A_55_P1993168	Ppargc1b	ref|Mus musculus peroxisome proliferative activated receptor, gamma, coactivator 1 beta (Ppargc1b), mRNA [NM_133249]	0.38874	0.828175		8.53327e-05	3.03235		0.000825802	2.39587		34.7919	75.3795	51.2472	68.0357	61.8264	36.8354	168.558	143.887	154.503	115.513	195.613	94.3931
A_51_P151182	Ifi202b	ref|Mus musculus interferon activated gene 202B (Ifi202b), transcript variant 2, mRNA [NM_011940]	0.28933	0.828402		9.30049e-11	12.7187		7.41493e-09	6.58818		7.55326	13.1296	10.1539	14.8423	15.3613	17.4455	128.506	112.964	132.489	102.866	119.551	89.1084
A_55_P1990032	Cxcl5	ref|Mus musculus chemokine (C-X-C motif) ligand 5 (Cxcl5), mRNA [NM_009141]	0.500987	0.828921		1.34797e-09	28.9842		3.22083e-09	23.8136		7.36615	10.341	7.55656	7.98288	9.6055	7.59305	181.009	172.787	406.719	132.592	197.471	275.825
A_55_P2129354	Pilra	ref|Mus musculus paired immunoglobin-like type 2 receptor alpha (Pilra), mRNA [NM_153510]	0.0579355	0.829161		1.10059e-09	3.15507		4.04154e-09	2.85851		2417.16	2299.01	2340.5	1955.74	1800.77	2820.82	7299.09	6814.07	8090.99	6397.53	5300.09	6789.55
A_55_P2057537	Gas7	ref|Mus musculus growth arrest specific 7 (Gas7), transcript variant 2, mRNA [NM_001109657]	0.272291	0.829855		6.45709e-08	4.67317		2.6268e-07	4.01189		144.226	183.06	114.018	148.933	140.88	129.689	679.119	723.992	650.263	572.583	529.736	600.85
A_55_P2072631	Prr5l	ref|Mus musculus proline rich 5 like (Prr5l), transcript variant 1, mRNA [NM_001083810]	0.124252	0.830367		2.90964e-11	6.24921		3.29723e-10	4.74918		163.807	104.151	176.504	140.11	167.313	167.445	916.112	860.797	968.166	765.188	732.132	779.605
A_55_P2013760	Slc39a14	ref|Mus musculus solute carrier family 39 (zinc transporter), member 14 (Slc39a14), transcript variant 1, mRNA [NM_001135151]	0.0298938	0.83046		1.10821e-13	5.99991		1.14454e-12	4.66903		1042.55	1001.42	1021.27	1169.2	1038.01	1066.52	6320.84	5437.4	6641.53	4967.49	5215.54	5076.44
A_51_P492897	4933430I17Rik	ref|Mus musculus RIKEN cDNA 4933430I17 gene (4933430I17Rik), mRNA [NM_177607]	0.363944	0.830618		1.9377e-07	5.58958		1.90399e-09	10.9784		63.2871	40.2696	38.105	15.4085	17.0868	28.6668	251.728	287.369	236.361	237.108	213.971	192.185
A_66_P115161	ENSMUST00000095691	ens|predicted gene 9766 Gene [Source:MGI Symbol;Acc:MGI:3642684] [ENSMUST00000095691]	0.288977	0.831097		2.53837e-07	4.18849		3.93513e-05	2.57482		57.722	64.9173	72.2703	65.3303	103.852	98.896	288.335	256.666	272.583	315.766	179.464	202.717
A_52_P533724	Ino80	ref|Mus musculus INO80 homolog (S. cerevisiae) (Ino80), mRNA [NM_026574]	0.119996	0.831368		1.32647e-08	3.26874		7.20851e-05	1.81438		83.7867	98.3225	69.7519	114.317	118.927	141.963	213.171	301.294	315.44	191.678	231.05	262.188
A_30_P01033671	chr7:111530578-111539097_R	lincRNA:chr7:111530578-111539097 reverse strand	0.623664	0.831697		7.38068e-09	57.0486		1.6455e-08	45.6468		83.9449	94.8996	186.748	183.403	94.8996	96.0151	7640.23	5832.91	6366.57	5405.45	5990.25	5067.29
A_55_P1984168	Casp4	ref|Mus musculus caspase 4, apoptosis-related cysteine peptidase (Casp4), mRNA [NM_007609]	0.0135525	0.832266		2.21669e-16	9.5915		5.6686e-16	8.4174		4307.4	3798.2	4386.33	4034.85	3858.97	3942.24	41167	35273.6	43378.7	34428.1	32534.9	32469.6
A_52_P258338	Mobkl2b	ref|Mus musculus MOB1, Mps One Binder kinase activator-like 2B (yeast) (Mobkl2b), mRNA [NM_178061]	0.128797	0.832927		2.03272e-09	3.93864		5.79738e-08	2.9486		113.996	108.98	88.2779	95.8303	145.063	108.696	409.892	419.356	399.095	417.696	282.293	333.603
A_52_P493091	Fmr1	ref|Mus musculus fragile X mental retardation syndrome 1 homolog (Fmr1), mRNA [NM_008031]	0.158627	0.833711		3.03836e-08	3.39056		2.95035e-06	2.36788		177.217	225.367	161.415	196.957	178.371	312.584	589.162	660.109	669.133	581.091	477.068	542.342
A_55_P2090617	Pilra	ref|Mus musculus paired immunoglobin-like type 2 receptor alpha (Pilra), mRNA [NM_153510]	0.127178	0.833781		1.50911e-09	3.99508		9.27602e-09	3.38926		455.16	385.664	468.365	369.684	396.944	530.942	1813.05	1646.86	1775.98	1323	1258.33	1848.71
A_51_P225224	Htra1	ref|Mus musculus HtrA serine peptidase 1 (Htra1), mRNA [NM_019564]	0.543338	0.833806		0.000588396	3.48753		0.000787189	3.34831		479.681	333.603	915.636	338.368	496.194	571.057	1441.74	1689.29	2581.15	1463.7	1412.37	1761.39
A_55_P2039699	Camp	ref|Mus musculus cathelicidin antimicrobial peptide (Camp), mRNA [NM_009921]	0.450606	0.834236		1.69189e-06	5.57282		4.89946e-07	6.63834		65.8554	62.2391	68.6453	49.2612	62.4375	31.4834	245.485	395.51	512.561	449.76	281.12	227.24
A_30_P01018494	chr6:57583950-57624216_R	lincRNA:chr6:57583950-57624216 reverse strand	0.497328	0.834716		1.87451e-08	14.4908		3.4629e-08	12.9138		23.507	24.8401	27.4766	41.1828	29.7575	10.7626	405.557	293.314	411.857	364.8	285.784	271.194
A_51_P322640	Ccl24	ref|Mus musculus chemokine (C-C motif) ligand 24 (Ccl24), mRNA [NM_019577]	0.604631	0.835563		2.02228e-05	7.57639		1.12477e-05	8.42713		33.536	53.2755	66.3571	17.0265	59.2039	50.3524	337.773	367.248	421.948	336.924	313.945	287.225
A_52_P58949	Calcrl	ref|Mus musculus calcitonin receptor-like (Calcrl), mRNA [NM_018782]	0.139107	0.835609		4.20506e-11	6.05395		4.25349e-11	6.04567		177.369	151.907	115.746	114.486	106.856	149.409	918.369	834.339	939.8	629.962	731.168	911.191
A_52_P530291	Pim1	ref|Mus musculus proviral integration site 1 (Pim1), mRNA [NM_008842]	0.157963	0.836196		2.88154e-12	9.47179		1.00928e-11	7.93448		348.714	308.413	351.052	333.925	318.083	353.288	3126.21	3412.94	3109.79	2839.06	2367.09	2886.29
A_55_P2183110	Fmr1	ref|Mus musculus fragile X mental retardation syndrome 1 homolog (Fmr1), mRNA [NM_008031]	0.0857132	0.836519		9.95457e-10	3.41921		4.69853e-08	2.5538		201.575	224.972	203.611	185.712	243.769	287.508	706.855	695.781	777.296	644.895	554.122	624.419
A_51_P342481	Gpd2	ref|Mus musculus glycerol phosphate dehydrogenase 2, mitochondrial (Gpd2), nuclear gene encoding mitochondrial protein, transcript variant 2, mRNA [NM_010274]	0.0404523	0.839416		2.60335e-13	5.51869		7.26323e-13	4.94583		431.986	398.25	427.248	348.714	397.773	433.032	2281.08	2251.86	2449.21	1962.67	2057.11	1831.61
A_55_P1978336	Tmem170b	ref|Mus musculus transmembrane protein 170B (Tmem170b), mRNA [NM_001163572]	0.247913	0.840567		1.88983e-09	5.74415		5.05876e-08	3.99785		173.383	111.093	101.09	119.923	179.152	159.834	670.894	731.777	781.363	617.468	566.888	649.349
A_55_P1982121	Homer1	ref|Mus musculus homer homolog 1 (Drosophila) (Homer1), transcript variant S, mRNA [NM_011982]	0.636734	0.840606		0.000152071	5.90926		0.000416711	4.94912		14.6184	15.4444	22.8915	9.08244	31.2202	18.3474	110.001	90.0553	104.094	101.45	79.6703	75.7157
A_55_P2297806	Mapkbp1	ref|Mus musculus mitogen-activated protein kinase binding protein 1 (Mapkbp1), mRNA [NM_011941]	0.418019	0.840859		4.87585e-06	4.06403		9.57257e-05	2.92986		59.4317	23.0344	32.3445	43.3575	58.3233	27.6796	159.039	126.289	146.837	113.762	105.461	146.084
A_51_P248666	Cd274	ref|Mus musculus CD274 antigen (Cd274), mRNA [NM_021893]	0.100262	0.841553		3.50155e-16	26.6127		4.47567e-16	25.2985		1136.51	1067.93	1284.69	1024.71	1051.48	1004.15	34619.6	27740.4	30451	26071.8	25039.2	26599.3
A_51_P463452	Acsl1	ref|Mus musculus acyl-CoA synthetase long-chain family member 1 (Acsl1), mRNA [NM_007981]	0.0114185	0.84177		6.26012e-17	9.30832		1.7257e-16	8.10392		707.624	659.725	640.502	625.198	687.945	628.204	6009.38	6210.1	6405.96	5049.06	5384.89	5274.07
A_55_P2091461	Casp4	ref|Mus musculus caspase 4, apoptosis-related cysteine peptidase (Casp4), mRNA [NM_007609]	0.0176737	0.842359		7.83097e-17	10.6621		4.13413e-16	8.4162		4864.92	4775.05	5277.72	5346.58	5260.92	5288.71	52728.7	48382.6	58392.7	46017.7	41802.5	46334.5
A_30_P01026045	chr4:3406175-3443875_R	lincRNA:chr4:3406175-3443875 reverse strand	0.612836	0.842522		0.000297092	4.60221		0.00202013	3.39491		22.4621	30.6947	30.3981	16.0255	41.2362	47.2974	120.602	142.937	117.115	120.238	92.9505	108.158
A_55_P2153431	Ralgds	ref|Mus musculus ral guanine nucleotide dissociation stimulator (Ralgds), transcript variant 3, mRNA [NM_009058]	0.163878	0.843294		2.49124e-10	5.04639		3.02178e-10	4.94178		517.731	636.087	802.223	660.109	508.583	501.967	3689.99	3054.24	3033.15	2626.27	3191.24	2444.46
A_55_P1969650	Rasgrp1	ref|Mus musculus RAS guanyl releasing protein 1 (Rasgrp1), mRNA [NM_011246]	0.398574	0.843581		1.39781e-12	45.9235		2.06553e-11	24.7396		20.4242	14.4375	16.2347	22.2033	30.0468	26.9916	664.617	713.822	980.749	524.948	686.469	774.29
A_55_P2038882	Niacr1	ref|Mus musculus niacin receptor 1 (Niacr1), mRNA [NM_030701]	0.461078	0.843707		1.70459e-12	76.3171		1.14493e-12	85.4948		12.5713	19.1204	6.80766	14.6637	7.05477	6.99193	929.77	896.376	847.577	702.313	654.655	923.2
A_55_P2123502	Jam2	ref|Mus musculus junction adhesion molecule 2 (Jam2), mRNA [NM_023844]	0.668271	0.844147		0.000461734	5.48335		0.00053083	5.34252		29.0942	39.2494	39.2168	24.8799	39.8396	29.5124	162.245	212.9	213.463	171.717	144.977	177.442
A_52_P244463	D16Ertd472e	ref|Mus musculus DNA segment, Chr 16, ERATO Doi 472, expressed (D16Ertd472e), mRNA [NM_025967]	0.255421	0.844202		8.88905e-09	4.73916		9.58724e-09	4.7001		73.5621	43.8149	62.0088	60.3888	43.7181	46.6563	286.273	234.405	319.956	236.016	215.332	253.887
A_30_P01028762	chr16:84702353-84710928_F	lincRNA:chr16:84702353-84710928 forward strand	0.190594	0.84513		3.21211e-15	34.7734		3.46773e-15	34.1787		6.218	9.3178	6.5289	6.36575	6.11558	6.33243	241.726	252.856	238.154	220.825	165.063	240.081
A_30_P01024574	chr14:21621875-21638625_R	lincRNA:chr14:21621875-21638625 reverse strand	0.62518	0.845197		1.19582e-06	12.7311		2.86897e-06	10.7171		6.87939	10.221	6.89289	6.75596	6.69099	10.8325	72.494	110.049	113.304	105.537	55.3749	93.4893
A_52_P515094	Tmem176a	ref|Mus musculus transmembrane protein 176A (Tmem176a), transcript variant 1, mRNA [NM_025326]	0.10189	0.845866		1.95193e-09	3.19546		1.66178e-08	2.71804		492.073	438.867	644.073	510.487	556.381	482.873	1668.81	1467.05	1863.24	1430.4	1442.14	1340.73
A_51_P496432	Acsl1	ref|Mus musculus acyl-CoA synthetase long-chain family member 1 (Acsl1), mRNA [NM_007981]	0.0101414	0.847436		4.25063e-16	6.43651		1.19941e-15	5.71673		5001	5306.33	5311.49	4657.37	5056.77	5208.31	30419.3	35205.2	34954.7	25332.5	29737.6	30387.7
A_52_P363216	Gcnt2	ref|Mus musculus glucosaminyl (N-acetyl) transferase 2, I-branching enzyme (Gcnt2), transcript variant 3, mRNA [NM_133219]	0.641558	0.847442		7.70535e-07	15.1906		1.16831e-06	13.921		25.9095	31.0526	44.908	20.7224	55.6739	24.906	454.46	460.616	619.723	432.115	409.35	443.497
A_30_P01025287	chr1:175705225-175717250_F	lincRNA:chr1:175705225-175717250 forward strand	0.153487	0.848241		9.85504e-11	5.05235		1.85817e-10	4.72304		251.128	233.098	219.561	226.945	244.992	172.379	1423.97	1091.96	1100.31	1230.99	1013.13	837.172
A_30_P01020326	chr1:162933979-162944379_F	lincRNA:chr1:162933979-162944379 forward strand	0.475165	0.848885		5.09267e-10	19.2566		7.60346e-09	11.639		16.0088	20.1468	20.7707	24.3919	31.1148	24.0444	476.331	307.163	322.47	400.012	300.123	239.633
A_55_P2171273	Mier3	ref|Mus musculus mesoderm induction early response 1, family member 3 (Mier3), mRNA [NM_172593]	0.0678742	0.848976		3.80358e-12	4.61144		9.68334e-11	3.4365		129.831	141.817	133.212	140.632	180.261	143.118	670.359	584.743	637.76	553.124	522.186	528.595
A_52_P316933	Sh3bgrl2	ref|Mus musculus SH3 domain binding glutamic acid-rich protein like 2 (Sh3bgrl2), mRNA [NM_172507]	0.12422	0.849383		1.28264e-09	3.48066		1.83786e-08	2.81643		1608.39	1553.39	1993.24	1617.33	1857.31	1917.09	4986.46	6146.29	6816.9	4058.13	5762.98	5483.19
A_51_P225793	Prr5l	ref|Mus musculus proline rich 5 like (Prr5l), transcript variant 2, mRNA [NM_175181]	0.182151	0.849761		3.22264e-11	6.38669		1.33901e-10	5.39999		1082.31	933.108	1158.55	819.977	1034.77	1398.83	6566.91	6235.11	7365.66	5584.06	5208.31	6386.9
A_55_P2072005	ENSMUST00000131108	gb|Mus musculus bone marrow macrophage cDNA, RIKEN full-length enriched library, clone:I830078D18 product:cathepsin C, full insert sequence. [AK152524]	0.503025	0.8501		2.96302e-09	16.0112		1.04626e-07	8.58629		46.8011	24.2288	46.6466	56.0585	53.6684	69.5428	539.758	446.839	927.427	505.329	422.065	642.771
A_55_P2122564	Dcp2	ref|Mus musculus DCP2 decapping enzyme homolog (S. cerevisiae) (Dcp2), mRNA [NM_027490]	0.226475	0.850137		3.2341e-11	7.76696		5.62712e-12	9.97415		85.4086	69.8114	56.3506	40.6767	39.4018	60.9545	531.465	580.053	530.261	471.646	390.054	541.407
A_66_P125389	F830016B08Rik	ref|Mus musculus RIKEN cDNA F830016B08 gene (F830016B08Rik), mRNA [NM_001101475]	0.671701	0.853463		1.33067e-05	9.64804		2.20539e-05	8.74381		7.12431	14.4865	23.3895	12.0502	7.02082	23.8215	98.3798	121.041	170.62	67.5714	106.16	175.962
A_51_P100852	Fam26f	ref|Mus musculus family with sequence similarity 26, member F (Fam26f), mRNA [NM_175449]	0.381191	0.85432		5.52876e-14	66.8492		1.67572e-13	50.0707		132.592	130.185	165.871	164.068	179.31	144.431	10313.9	8786.06	9710.3	8442.77	8797.63	7365.66
A_55_P2041738	Il15ra	ref|Mus musculus interleukin 15 receptor, alpha chain (Il15ra), transcript variant 1, mRNA [NM_008358]	0.500681	0.854807		5.28685e-11	33.1171		5.61399e-11	32.6584		43.1767	55.3415	42.2676	42.9275	28.9821	53.029	1604.6	1443.74	1644.12	1334.89	1315.69	1356.71
A_55_P2025248	Mxd1	ref|Mus musculus MAX dimerization protein 1 (Mxd1), mRNA [NM_010751]	0.0958729	0.854945		1.07551e-15	15.4409		5.50689e-15	11.787		555.01	558.065	553.988	626.912	641.04	601.316	8389.68	7231.6	10333.9	7394.82	7314.28	7236.62
A_55_P2081790	Slc44a1	ref|Mus musculus solute carrier family 44, member 1 (Slc44a1), transcript variant 2, mRNA [NM_001159633]	0.254895	0.855352		1.84348e-08	3.90163		4.94117e-08	3.55408		148.972	116.533	97.3899	101.932	109.829	125.002	427.894	539.306	447.871	412.208	391.5	397.478
A_51_P438479	Zfp281	ref|Mus musculus zinc finger protein 281 (Zfp281), transcript variant 2, mRNA [NM_177643]	0.0286104	0.856536		8.35273e-12	3.05846		3.21721e-11	2.78105		2059.82	2094.22	2254.51	1942.37	2306.52	1814.05	6487.29	5809.51	7311.24	5489.28	5547.8	5706.54
A_55_P2164492	ENSMUST00000149313	gb|Mus musculus bone marrow macrophage cDNA, RIKEN full-length enriched library, clone:I830086L09 product:SAM domain and HD domain, 1, full insert sequence. [AK152815]	0.465252	0.859133		1.03059e-08	8.81433		2.06931e-07	5.7548		94.2611	38.5319	54.6997	67.4843	102.287	65.5539	474.081	438.776	675.256	474.199	377.452	495.026
A_55_P2129348	Pilra	ref|Mus musculus paired immunoglobin-like type 2 receptor alpha (Pilra), mRNA [NM_153510]	0.209233	0.859328		8.66659e-11	5.60437		2.54191e-10	4.97058		1299.73	1332.57	1225.88	1085.17	1052.13	1689.29	6862.89	7029.96	7649.77	6415.74	4838.35	7575.37
A_30_P01030340	chr4:145593253-145594254_R	lincRNA:chr4:145593253-145594254 reverse strand	0.578609	0.859396		2.78965e-06	6.56468		6.66621e-05	4.16439		39.9372	9.41016	37.5403	26.1732	30.4095	43.7097	177.303	152.134	145.475	141.892	120.314	145.956
A_55_P2201454	2310079F09Rik	gb|Mus musculus 12 days embryo eyeball cDNA, RIKEN full-length enriched library, clone:D230018B15 product:unclassifiable, full insert sequence. [AK142062]	0.652445	0.862157		0.000218556	4.63777		0.00664684	2.73776		23.4114	62.7307	55.3288	46.2323	83.2253	65.386	170.003	236.944	200.813	230.204	139.143	161.808
A_30_P01029610	chr4:3437474-3438228_R	lincRNA:chr4:3437474-3438228 reverse strand	0.677765	0.862396		0.000177972	5.45134		0.00488813	3.13077		12.0382	12.4816	33.1232	27.1421	19.8158	30.8287	105.083	71.4345	104.074	120.624	65.0582	63.8246
A_30_P01020936	chr15:41288197-41522572_R	lincRNA:chr15:41288197-41522572 reverse strand	0.412156	0.864148		5.15395e-06	3.19229		0.00134917	1.95718		39.9516	51.9424	68.9606	66.0392	84.8204	71.5059	153.414	159.534	190.358	175.827	119.894	142.478
A_55_P1970763	Pilrb2	ref|Mus musculus paired immunoglobin-like type 2 receptor beta 2 (Pilrb2), mRNA [NM_001024932]	0.133462	0.864816		4.87434e-10	3.37569		1.18629e-09	3.14243		328.685	299.919	282.002	228.511	291.405	334.374	993.943	1038.01	1066.52	861.269	796.842	1035.35
A_51_P181517	Fcgr4	ref|Mus musculus Fc receptor, IgG, low affinity IV (Fcgr4), mRNA [NM_144559]	0.312487	0.864945		2.10381e-09	5.29549		9.06171e-09	4.50612		1177.74	1050.09	1666.38	1221.64	1297.12	1368.14	6207.51	5588.71	8735.65	6123.33	5183.46	6199.34
A_52_P100926	Il1a	ref|Mus musculus interleukin 1 alpha (Il1a), mRNA [NM_010554]	0.688693	0.865375		3.00061e-12	720.802		8.47623e-12	467.841		6.03235	9.76195	9.46407	6.05547	36.0901	6.13103	6372.31	5565.52	5680.1	5123.81	4586.89	5581.74
A_51_P481482	Dram1	ref|Mus musculus DNA-damage regulated autophagy modulator 1 (Dram1), mRNA [NM_027878]	0.214034	0.866404		1.49227e-11	6.37464		4.75483e-11	5.56031		749.077	581.978	561.32	504.92	716.692	663.03	3994.78	3617.06	4401.87	3248.37	3349.43	3817.73
A_51_P513568	Stx11	ref|Mus musculus syntaxin 11 (Stx11), transcript variant 1, mRNA [NM_029075]	0.176785	0.866731		4.33731e-14	11.8336		5.38972e-14	11.436		422.281	375.214	405.557	296.445	385.073	405.02	5415.58	4184.39	4771.74	4239.56	4091.46	4069.12
A_55_P1974178	Pyhin1	ref|Mus musculus pyrin and HIN domain family, member 1 (Pyhin1), mRNA [NM_175026]	0.426811	0.866749		7.55923e-12	21.4421		1.3182e-11	19.2091		249.44	208.378	297.27	174.869	266.166	300.414	5306.33	4857.84	6050.34	4331.65	4571.97	5146.59
A_55_P2054744	Sh3bgrl2	ref|Mus musculus SH3 domain binding glutamic acid-rich protein like 2 (Sh3bgrl2), mRNA [NM_172507]	0.107763	0.866752		1.45821e-11	4.07559		9.25936e-10	2.89783		143.821	160.34	150.706	196.591	164.549	195.123	538.249	684.592	663.499	595.53	473.231	562.738
A_51_P137419	Cst7	ref|Mus musculus cystatin F (leukocystatin) (Cst7), mRNA [NM_009977]	0.395251	0.866795		1.50261e-11	15.3911		5.04479e-11	12.4695		219.171	192.085	210.844	272.356	215.184	185.878	3338.3	3095.81	3259.42	3081.89	2873.71	2474.98
A_51_P463846	Gbp6	ref|Mus musculus guanylate binding protein 6 (Gbp6), mRNA [NM_145545]	0.239117	0.866909		1.36842e-16	61.1419		4.74018e-16	44.7904		139.378	114.464	142.029	165.104	147.322	154.466	8364.13	7892.14	8065.23	7458.14	6767	6880.51
A_55_P2095583	Tcp10b	ref|Mus musculus t-complex protein 10b (Tcp10b), mRNA [NM_011553]	0.699122	0.867255		7.66868e-07	16.8354		9.58035e-08	27.238		13.4847	27.8968	45.2664	7.44499	28.1464	13.113	413.195	424.391	466.421	371.652	360.037	394.393
A_55_P2041868	Ptafr	ref|Mus musculus platelet-activating factor receptor (Ptafr), mRNA [NM_001081211]	0.0271263	0.869289		7.1562e-13	3.23432		1.09862e-12	3.13192		2513.18	2269.72	2165.82	1977.83	2429.76	1856.8	7239.13	7634.4	7455.04	6661.36	7062.19	5770.98
A_55_P1970650	Dgkh	ref|Mus musculus diacylglycerol kinase, eta (Dgkh), mRNA [NM_001081336]	0.128941	0.870068		1.92343e-11	4.17447		4.2513e-10	3.19632		281.879	264.175	221.996	287.435	260.219	324.794	981.252	1065.34	1185.68	974.339	878.245	954.79
A_55_P2106175	Gch1	ref|Mus musculus GTP cyclohydrolase 1 (Gch1), mRNA [NM_008102]	0.0715926	0.870098		7.58357e-16	9.76235		5.46352e-16	10.2412		3743.05	3943.88	3955.65	2970.31	3135.54	3585.11	39157.5	38444.8	35773.4	31492	32591.3	34619.6
A_51_P229925	Chst7	ref|Mus musculus carbohydrate (N-acetylglucosamino) sulfotransferase 7 (Chst7), mRNA [NM_021715]	0.126818	0.872727		3.81071e-14	8.00958		1.14159e-13	6.95307		823.56	946.127	914.678	957.441	893.721	846.526	7339.16	7449.36	6621.31	6370.1	6528.34	5795.43
A_55_P2053838	Tnfaip3	ref|Mus musculus tumor necrosis factor, alpha-induced protein 3 (Tnfaip3), transcript variant 1, mRNA [NM_009397]	0.0899981	0.872734		9.69969e-18	23.0964		4.42149e-18	27.0864		1635.82	1802.27	1512.58	1122.19	1169.68	1402.13	39320.7	35149.1	39588.7	31865.3	34586	33050.9
A_55_P1990815	Tcp10c	ref|Mus musculus t-complex protein 10c (Tcp10c), mRNA [NM_009341]	0.454681	0.87287		1.96844e-13	50.9473		2.58987e-13	47.5551		5.78955	7.54332	6.10495	5.80667	6.30414	5.92157	308.974	315.223	323.724	308.974	236.715	286.706
A_51_P165182	Batf2	ref|Mus musculus basic leucine zipper transcription factor, ATF-like 2 (Batf2), mRNA [NM_028967]	0.199141	0.873459		1.57193e-15	21.0531		1.38803e-15	21.5684		1257.99	993.723	977.193	919.821	962.118	854.828	23825.2	21036.4	22527.5	20662.1	18588.2	19488
A_55_P2026688	ENSMUST00000082107	ens|ring finger protein 213 Gene [Source:MGI (curated);Acc:MGI:1289196] [ENSMUST00000082107]	0.311331	0.873799		1.41917e-09	4.89651		1.96776e-10	6.15165		108.383	100.162	84.2217	75.9517	63.0149	64.1719	431.576	557.787	458.927	383.303	428.016	446.133
A_55_P1966194	Plek	ref|Mus musculus pleckstrin (Plek), mRNA [NM_019549]	0.0103842	0.874642		7.36517e-17	5.41913		1.46134e-16	5.0444		16470.5	18038.6	17671	14922.5	16320.5	17931.4	97404.4	90066.3	96704.8	76533.3	85491.9	86421.3
A_51_P187018	Magohb	ref|Mus musculus mago-nashi homolog B (Drosophila) (Magohb), mRNA [NM_025564]	0.0226374	0.874995		1.28133e-15	5.04304		5.52369e-15	4.36843		711.52	687.221	719.495	679.01	688.981	775.396	3510.84	3514	3673.65	3199.43	2924.96	3248.37
A_55_P2236622	AK081327	gb|Mus musculus 16 days embryo head cDNA, RIKEN full-length enriched library, clone:C130006C17 product:unclassifiable, full insert sequence. [AK081327]	0.618339	0.875818		2.58987e-05	4.57178		0.000698835	2.98156		51.3545	69.8298	29.1374	45.3296	82.6865	67.3147	213.556	210.569	222.574	231.253	142.447	203.663
A_55_P2054743	Sh3bgrl2	ref|Mus musculus SH3 domain binding glutamic acid-rich protein like 2 (Sh3bgrl2), mRNA [NM_172507]	0.277961	0.876318		1.2571e-09	4.30288		9.86104e-09	3.54138		141.675	179.152	155.489	142.64	175.048	190.765	565.209	765.188	754.988	578.491	627.547	605.075
A_52_P327664	Gbp5	ref|Mus musculus guanylate binding protein 5 (Gbp5), mRNA [NM_153564]	0.254775	0.876525		7.13753e-20	558.388		2.13993e-19	366.324		81.7366	82.4644	116.953	127.064	135.306	109.274	53025.5	48847.6	54884.1	48305.5	44784.1	44453.2
A_55_P2033780	Fabp3	ref|Mus musculus fatty acid binding protein 3, muscle and heart (Fabp3), mRNA [NM_010174]	0.102418	0.876579		3.53182e-11	3.32197		5.70817e-10	2.70786		2189.67	2460.27	2265.48	2275.24	2854.06	2342.45	6603.43	8583.8	7784.56	6473.36	7289.98	6310.33
A_55_P2410304	Iigp1	ref|Mus musculus interferon inducible GTPase 1 (Iigp1), transcript variant 2, mRNA [NM_001146275]	0.6656	0.876808		8.86302e-09	25.4323		1.01511e-08	24.66		102.183	181.465	280.972	266.031	107.221	135.061	4173.96	4031.78	5266.39	3285.05	3525.47	5178.79
A_55_P1960237	Slc2a6	ref|Mus musculus solute carrier family 2 (facilitated glucose transporter), member 6 (Slc2a6), transcript variant 1, mRNA [NM_172659]	0.569817	0.877669		4.86778e-09	12.7033		5.5095e-09	12.428		661.469	572.737	549.951	533.961	628.039	447.167	7578.52	7726.5	7219.08	6680.31	6418.41	6690.97
A_55_P2082319	BC094916	ref|Mus musculus cDNA sequence BC094916 (BC094916), mRNA [NM_001024721]	0.378139	0.878213		6.45941e-16	96.8244		1.05877e-15	84.0769		6.0995	5.92235	5.90714	6.01669	6.11787	6.0099	603.412	446.743	662.552	370.079	628.858	517.025
A_52_P157316	Trim34a	ref|Mus musculus tripartite motif-containing 34A (Trim34a), mRNA [NM_030684]	0.483894	0.879007		9.56185e-08	5.17214		1.11463e-06	3.90923		60.8633	46.8079	43.9585	60.4135	47.4265	68.7139	222.055	303.904	259.406	205.135	207.528	278.349
A_51_P485260	Rgl1	ref|Mus musculus ral guanine nucleotide dissociation stimulator,-like 1 (Rgl1), mRNA [NM_016846]	0.01828	0.879505		6.4181e-18	8.06356		6.97798e-18	7.97556		952.589	1023.71	908.272	786.64	871.538	907.277	7898.7	7458.14	7778.09	6805.57	7012.44	6544.65
A_55_P1989225	Tgtp2	ref|Mus musculus T-cell specific GTPase 2 (Tgtp2), mRNA [NM_001145164]	0.631969	0.879955		9.17856e-10	27.7148		1.27752e-09	25.7285		21.3205	14.0819	7.2511	10.3829	12.2267	14.2291	436.298	267.608	377.178	323.652	269.378	341.649
A_55_P2317341	D13Ertd787e	gb|H3036C01-5 NIA Mouse 15K cDNA Clone Set Mus musculus cDNA clone H3036C01 5', mRNA sequence [BG079138]	0.588526	0.88006		8.73926e-06	4.40128		0.00380971	2.18685		29.4734	30.175	18.0885	39.7257	34.2623	64.6774	86.3264	114.914	135.871	93.9688	100.514	97.4757
A_52_P1020860	AW112010	ref|Mus musculus expressed sequence AW112010 (AW112010), mRNA [NM_001177351]	0.209564	0.880724		8.59083e-18	58.8283		1.13597e-17	54.7885		409.148	474.006	482.05	382.599	469.535	437.464	25554.7	23020	32438.1	24085.9	23626.2	22899
A_52_P577662	Ednrb	ref|Mus musculus endothelin receptor type B (Ednrb), transcript variant 1, mRNA [NM_007904]	0.491374	0.881275		5.53817e-09	7.46496		7.71013e-09	7.12846		127.282	70.1446	115.877	83.4726	92.7439	105.277	656.55	803.592	847.747	678.488	695.608	649.511
A_52_P317627	Gm11435	ref|Mus musculus predicted gene 11435 (Gm11435), mRNA [NM_001045543]	0.369184	0.881772		4.47185e-13	17.4743		9.65499e-13	15.2056		7.58253	7.16487	7.32206	7.29001	7.81686	7.2084	107.664	119.841	143.653	115.852	84.5545	129.663
A_51_P421876	Irf7	ref|Mus musculus interferon regulatory factor 7 (Irf7), mRNA [NM_016850]	0.623706	0.882845		5.93794e-07	7.2586		8.00532e-07	6.93637		1363.41	797.306	1242.22	789.984	1217.92	1107.51	7677.92	7359.03	9029.31	6764.65	6877.17	7561.73
A_51_P286737	Ccl2	ref|Mus musculus chemokine (C-C motif) ligand 2 (Ccl2), mRNA [NM_011333]	0.36488	0.883438		8.21842e-13	14.6456		1.16704e-12	13.7877		24435.7	35310.3	30858.9	24386.6	21760.1	41444.7	414985	456989	456989	387866	340973	456989
A_30_P01031604	chr5:26374425-26393675_F	lincRNA:chr5:26374425-26393675 forward strand	0.542081	0.883893		1.01566e-06	4.53597		6.26782e-05	2.89697		35.802	45.446	25.37	36.7754	69.9276	42.3309	167.561	127.997	178.473	121.67	203.776	106.761
A_30_P01025491	chr11:119250824-119286324_F	lincRNA:chr11:119250824-119286324 forward strand	0.532279	0.883905		3.77781e-09	9.24594		2.53258e-08	6.99027		43.3104	43.0909	41.9102	51.0458	42.2333	57.8586	349.137	428.5	420.689	346.008	329.705	377.779
A_55_P1960238	Slc2a6	ref|Mus musculus solute carrier family 2 (facilitated glucose transporter), member 6 (Slc2a6), transcript variant 1, mRNA [NM_172659]	0.522258	0.88391		7.77149e-11	16.8794		1.87e-10	14.3644		6917.33	7050.94	7369.24	8149.52	8295.42	5949.28	121382	113222	128579	106353	114010	100407
A_55_P2002150	Pgs1	ref|Mus musculus phosphatidylglycerophosphate synthase 1 (Pgs1), mRNA [NM_133757]	0.116977	0.884229		1.63108e-11	3.43424		6.06495e-11	3.09883		10860.5	10139.5	9749.42	8690.96	10451.3	11087.1	32245.3	32202.8	42242.3	30387.7	30654.3	32591.3
A_51_P510418	Aldh1b1	ref|Mus musculus aldehyde dehydrogenase 1 family, member B1 (Aldh1b1), nuclear gene encoding mitochondrial protein, mRNA [NM_028270]	0.305419	0.884329		1.14577e-09	4.265		1.91845e-09	4.05501		676.328	637.597	499.967	457.463	683.53	553.711	2463.34	2488.91	2745.4	2325.3	2035.55	2452.44
A_55_P2097478	Gda	ref|Mus musculus guanine deaminase (Gda), mRNA [NM_010266]	0.187906	0.884594		3.42823e-10	3.35013		5.76508e-09	2.70692		1256.77	1015.96	1384.74	1342.4	1319.89	1308.86	3593.56	3652.83	5074.68	3691.27	3516.44	3558.12
A_55_P2156855	Car13	ref|Mus musculus carbonic anhydrase 13 (Car13), mRNA [NM_024495]	0.084032	0.88493		3.10711e-16	9.1932		7.02291e-16	8.22105		497.509	437.703	480.939	413.422	494.354	496.493	4321.45	4286.84	4415.62	3561.58	4125.63	3877.47
A_55_P1954161	Plagl2	ref|Mus musculus pleiomorphic adenoma gene-like 2 (Plagl2), mRNA [NM_018807]	0.239096	0.884998		2.96775e-12	6.40013		3.71458e-11	4.81727		124.724	113.205	83.7867	125.209	126.974	120.991	611.085	732.315	720.348	619.551	625.692	575.627
A_55_P1970612	NAP070743-1	Unknown	0.546939	0.88578		1.53789e-11	26.778		7.18984e-12	31.691		7.40895	6.82676	16.503	7.07755	7.2843	7.01571	250.013	208.865	279.457	219.231	179.27	257.286
A_30_P01027966	chr1:195327945-195336595_F	lincRNA:chr1:195327945-195336595 forward strand	0.493117	0.886283		4.27372e-08	5.29636		2.13472e-07	4.39542		36.8489	51.3969	41.6819	54.6201	50.9136	34.5078	295.382	204.78	194.974	163.214	305.134	164.627
A_55_P2159512	Plekha4	ref|Mus musculus pleckstrin homology domain containing, family A (phosphoinositide binding specific) member 4 (Plekha4), mRNA [NM_148927]	0.5694	0.886291		6.18084e-05	3.05607		1.10169e-05	3.68577		71.4009	50.6458	43.1348	58.8341	38.6482	27.3568	144.941	171.752	178.816	158.566	133.062	146.91
A_52_P98625	Ankrd57	ref|Mus musculus ankyrin repeat domain 57 (Ankrd57), mRNA [NM_172939]	0.325256	0.886878		1.3346e-10	5.5254		7.93407e-10	4.55093		261.956	298.546	258.156	269.446	305.356	306.3	1433.28	1419.63	1719.41	1328.52	1275.72	1440.75
A_30_P01030856	chr4:3437474-3438228_R	lincRNA:chr4:3437474-3438228 reverse strand	0.742771	0.886878		0.000913421	4.30122		5.96017e-05	6.95415		20.4964	28.3104	23.9629	15.525	6.5289	23.6317	98.896	101.113	108.671	119.522	72.2397	87.7404
A_52_P116372	Ppp1r15b	ref|Mus musculus protein phosphatase 1, regulatory (inhibitor) subunit 15b (Ppp1r15b), mRNA [NM_133819]	0.0456446	0.887232		1.0669e-14	4.36758		5.5607e-14	3.76764		275.602	272.857	267.41	282.857	284.655	271.623	1219.52	1081.49	1304.97	1075.73	1050.38	1063.28
A_55_P2097391	Fam46a	ref|Mus musculus family with sequence similarity 46, member A (Fam46a), transcript variant 1, mRNA [NM_001160378]	0.200244	0.887806		1.70721e-11	4.37393		3.07385e-10	3.37691		268.476	256.076	239.993	229.494	308.157	354.728	1033.7	1136.51	1209.34	937.159	929.003	1142.6
A_30_P01024439	chr1:107866276-107887102_R	lincRNA:chr1:107866276-107887102 reverse strand	0.737553	0.887916		7.99787e-05	6.22702		7.5736e-05	6.28688		16.5729	23.9508	10.5387	7.48182	21.3548	18.4252	87.2825	111.903	100.27	95.1835	77.8352	92.6109
A_51_P103929	Met	ref|Mus musculus met proto-oncogene (Met), mRNA [NM_008591]	0.388159	0.888005		2.7375e-08	3.81621		4.2059e-08	3.6634		34.3044	45.977	45.5724	48.7196	36.2121	32.2986	166.187	185.441	129.538	140.603	150.663	131.835
A_30_P01023429	chr1:175705225-175717250_F	lincRNA:chr1:175705225-175717250 forward strand	0.402349	0.889135		2.57635e-10	6.60987		9.73658e-10	5.61572		62.6403	45.8649	53.2471	75.2547	59.843	38.9389	397.043	335.891	335.891	325.064	308.668	312.946
A_51_P364714	Nox1	ref|Mus musculus NADPH oxidase 1 (Nox1), mRNA [NM_172203]	0.661212	0.889398		4.07371e-09	20.1721		3.10351e-09	21.3631		6.84372	9.46833	8.06766	6.84704	6.73347	7.01372	205.181	113.568	169.122	146.442	112.135	168.518
A_52_P646979	D16Ertd472e	ref|Mus musculus DNA segment, Chr 16, ERATO Doi 472, expressed (D16Ertd472e), mRNA [NM_025967]	0.380001	0.889951		4.37464e-11	7.4651		5.71214e-10	5.429		89.6039	56.5592	55.5668	76.3211	88.5524	76.3661	526.942	401.816	571.817	418.595	439.805	461.437
A_30_P01024629	chr11:119250824-119286324_R	lincRNA:chr11:119250824-119286324 reverse strand	0.725914	0.890336		1.04155e-08	32.7376		1.9633e-07	16.7488		6.02124	11.1699	5.89822	6.01085	21.7478	15.5198	190.659	242.957	276.539	249.103	158.817	228.405
A_30_P01032739	chr1:175705225-175717250_F	lincRNA:chr1:175705225-175717250 forward strand	0.446715	0.892217		2.21208e-08	4.41409		2.38996e-08	4.37803		88.1929	63.0564	46.3604	57.7761	74.9871	43.2806	333.925	259.345	258.754	258.367	267.138	230.567
A_51_P352968	Marcks	ref|Mus musculus myristoylated alanine rich protein kinase C substrate (Marcks), mRNA [NM_008538]	0.0834036	0.892331		3.51544e-12	3.1072		1.15377e-11	2.8542		13928	15865.4	18082.4	15100.4	15743.8	15458.4	50493.1	47403.3	50349.9	44734.5	45189.5	42295
A_55_P2158072	ENSMUST00000107438	ens|keratin associated protein 4-16 Gene [Source:MGI (curated);Acc:MGI:3651030] [ENSMUST00000107438]	0.625394	0.893058		1.78814e-05	3.9254		2.74151e-06	4.96274		45.7449	39.5181	66.1776	55.844	42.117	18.1063	231.608	158.285	198.044	174.74	222.424	132.7
A_55_P1997756	Il6	ref|Mus musculus interleukin 6 (Il6), mRNA [NM_031168]	0.407308	0.893106		9.0618e-21	5282.53		1.31539e-20	4333.33		10.574	8.29654	7.95714	8.24375	13.2213	8.23609	48382.6	45957.1	44961.4	44051.4	39282.5	40984.8
A_51_P416689	Ext1	ref|Mus musculus exostoses (multiple) 1 (Ext1), mRNA [NM_010162]	0.150905	0.893448		9.91619e-14	5.63535		1.34326e-13	5.45016		517.025	472.127	567.97	427.684	478.641	532.667	3234.89	2532.59	3058.27	2778.33	2551.62	2516.84
A_55_P2092958	Traf2	ref|Mus musculus TNF receptor-associated factor 2 (Traf2), mRNA [NM_009422]	0.766192	0.894624		3.38248e-05	8.108		0.00462834	3.35585		8.33112	32.9211	20.9122	27.2446	59.0256	34.9442	117.146	179.688	140.276	168.855	106.076	118.148
A_52_P35377	Plagl2	ref|Mus musculus pleiomorphic adenoma gene-like 2 (Plagl2), mRNA [NM_018807]	0.103417	0.894819		1.1163e-14	5.54801		8.78822e-14	4.48797		1287.98	1291.83	1341.66	1507.56	1459.95	1371.37	7038.24	7136.5	7483.51	6992.05	6603.43	5849.1
A_55_P2006693	Pstpip2	ref|Mus musculus proline-serine-threonine phosphatase-interacting protein 2 (Pstpip2), mRNA [NM_013831]	0.475677	0.895071		3.82722e-09	5.72262		1.26708e-09	6.57238		51.3054	39.6151	39.6242	30.8453	38.8936	31.9143	274.115	230.439	241.079	219.855	172.273	287.291
A_66_P138137	Pnp	ref|Mus musculus purine-nucleoside phosphorylase (Pnp), mRNA [NM_013632]	0.103839	0.895274		9.65019e-16	7.35827		2.95656e-15	6.41575		23864.9	24224.8	25985.2	24793.9	23511.8	27906.2	187535	160632	203335	161503	158212	171233
A_55_P2035717	Pgap2	ref|Mus musculus post-GPI attachment to proteins 2 (Pgap2), mRNA [NM_145583]	0.0526613	0.895452		4.57428e-13	3.02518		7.27321e-12	2.52086		5171.98	5044.17	5264.21	5403.21	5568.99	5637.34	18334.8	14388.2	14378.2	15405.9	13056.7	13566.9
A_55_P2108845	Gm7160	ref|PREDICTED: Mus musculus predicted gene 7160 (Gm7160), mRNA [XM_921685]	0.453923	0.895746		3.90763e-09	5.18825		9.65192e-09	4.68931		81.5154	99.1094	49.9447	67.2019	75.2547	77.5347	349.043	419.646	391.5	368.201	320.562	346.971
A_30_P01032258	chr1:85156338-85167730_R	lincRNA:chr1:85156338-85167730 reverse strand	0.488598	0.89607		9.61352e-08	4.10887		2.2823e-06	3.02762		155.381	122.919	101.358	136.078	175.316	145.65	505.957	510.643	537.679	505.417	435.289	451.753
A_52_P261496	Gabpb1	ref|Mus musculus GA repeat binding protein, beta 1 (Gabpb1), transcript variant 2, mRNA [NM_010249]	0.571882	0.89631		1.15795e-05	3.27275		4.27201e-06	3.63151		111.03	48.8589	55.5567	49.3114	41.2671	78.2311	209.363	230.92	220.389	189.585	179.643	224.447
A_52_P595824	Cpeb4	ref|Mus musculus cytoplasmic polyadenylation element binding protein 4 (Cpeb4), mRNA [NM_026252]	0.291326	0.896323		9.93902e-11	4.38573		1.48754e-09	3.42404		251.661	208.228	207.611	207.611	279.604	284.365	882.431	1071.34	1004.15	962.311	840.422	843.977
A_52_P344290	F2r	ref|Mus musculus coagulation factor II (thrombin) receptor (F2r), mRNA [NM_010169]	0.435835	0.896883		1.78319e-08	4.07296		2.06899e-06	2.67007		57.8257	49.1381	48.748	66.1189	56.6809	94.7997	185.668	217.715	232.931	159.071	218.564	195.207
A_66_P101835	Cd38	ref|Mus musculus CD38 antigen (Cd38), mRNA [NM_007646]	0.675708	0.896995		4.97745e-06	5.54416		1.08897e-05	4.9685		63.7958	36.1757	74.1446	78.0946	32.4908	67.7097	259.885	275.464	413.519	234.587	267.019	338.941
A_55_P1962918	Mnda	ref|Mus musculus myeloid cell nuclear differentiation antigen (Mnda), mRNA [NM_001033450]	0.513458	0.89714		2.45623e-13	34.7032		2.81275e-13	33.6483		2111.13	1809.66	2306.04	1661.88	1881.8	2230.88	68399.6	66561.5	81296.2	58332	67215.2	68054.4
A_51_P478722	Tgtp1	ref|Mus musculus T-cell specific GTPase 1 (Tgtp1), mRNA [NM_011579]	0.689817	0.897771		5.84739e-11	57.4928		1.52496e-09	25.8023		8.28315	7.92049	11.2816	15.5492	9.20336	39.7257	504.433	436.601	613.853	448.312	417.511	521.098
A_51_P414548	Casp7	ref|Mus musculus caspase 7 (Casp7), mRNA [NM_007611]	0.106728	0.898155		6.94285e-12	3.01781		5.28786e-11	2.62747		725.087	738.094	741.879	760.113	805.527	711.52	2200.78	2124.19	2336.45	2182.1	1997.25	1810.66
A_52_P658320	Mfsd7a	ref|Mus musculus major facilitator superfamily domain containing 7A (Mfsd7a), mRNA [NM_172883]	0.428068	0.898986		2.1897e-11	8.45023		3.4266e-11	7.93988		191.174	206.356	227.66	216.92	189.309	191.221	1770.08	1682.28	1879.46	1573.65	1754.2	1475.21
A_52_P1093529	Pik3r5	ref|Mus musculus phosphoinositide-3-kinase, regulatory subunit 5, p101 (Pik3r5), mRNA [NM_177320]	0.206511	0.899032		2.40973e-11	3.70297		1.69106e-10	3.15764		6374.52	5384.89	5503.37	5331.04	6739.38	6153.96	19663.1	22265.2	21843.3	19903	17638	19747.7
A_55_P2117105	Ccnj	ref|Mus musculus cyclin J (Ccnj), mRNA [NM_172839]	0.583804	0.899209		7.54343e-08	5.8456		2.28778e-08	6.85596		68.5384	60.7074	49.6207	34.1914	42.2439	64.625	353.56	338.941	347.893	316.337	289.404	331.292
A_55_P2170034	Rgl1	ref|Mus musculus ral guanine nucleotide dissociation stimulator,-like 1 (Rgl1), mRNA [NM_016846]	0.287507	0.899369		2.16099e-12	6.22492		1.43661e-12	6.53894		507.9	469.304	409.052	375.654	424.921	378.823	3004.9	2607.77	3040.94	2585.45	2681.45	2497.73
A_52_P77764	Slc7a2	ref|Mus musculus solute carrier family 7 (cationic amino acid transporter, y+ system), member 2 (Slc7a2), transcript variant 1, mRNA [NM_007514]	0.677503	0.899828		1.88533e-10	33.731		3.65234e-10	28.9327		60.5263	19.5144	24.0209	22.7083	33.7443	42.5271	1082.31	1220.54	844.153	882.682	933.574	987.653
A_51_P500949	Aff1	ref|Mus musculus AF4/FMR2 family, member 1 (Aff1), transcript variant 2, mRNA [NM_133919]	0.653412	0.900364		2.72467e-07	6.9399		1.98771e-06	5.25825		55.2258	14.4601	42.9275	38.4521	31.1753	47.4521	222.683	236.414	215.967	195.876	180.613	233.874
A_30_P01029784	chr1:64686823-64728598_R	lincRNA:chr1:64686823-64728598 reverse strand	0.752989	0.900729		1.95302e-06	10.6584		4.18937e-07	14.43		52.1552	70.2784	68.752	55.7987	34.7259	38.3876	1177.98	499.576	538.249	534.135	1060.11	407.32
A_55_P1994042	Zbp1	ref|Mus musculus Z-DNA binding protein 1 (Zbp1), transcript variant 2, mRNA [NM_001139519]	0.421531	0.900803		1.10105e-12	12.3023		1.88085e-12	11.2904		1176.43	972.895	1252.24	1050.09	1138.96	1132.11	13642.3	12370.4	15743.8	12467.6	13371.7	11630.3
A_55_P1974189	Ptges	ref|Mus musculus prostaglandin E synthase (Ptges), mRNA [NM_022415]	0.451027	0.900901		3.59521e-14	28.1492		4.10762e-14	27.362		110.823	87.1712	76.7083	64.8408	87.4429	104.266	2586.88	2520.68	2646.19	1946.01	2475.66	2613.56
A_52_P512575	Hopx	ref|Mus musculus HOP homeobox (Hopx), transcript variant 1, mRNA [NM_175606]	0.518068	0.901277		3.97057e-07	3.63576		9.66709e-07	3.33667		474.328	335.758	255.878	362.983	341.462	309.286	1309.95	1211.77	1260.87	1146.88	1210.76	1054.69
A_30_P01032829	chr5:99726262-100264512_R	lincRNA:chr5:99726262-100264512 reverse strand	0.669303	0.901692		1.22645e-07	8.43515		0.000274114	3.0127		15.1394	6.81654	19.5391	24.0814	32.9453	38.6482	88.4714	123.924	103.448	108.642	93.3223	81.9113
A_55_P1983162	Pstpip2	ref|Mus musculus proline-serine-threonine phosphatase-interacting protein 2 (Pstpip2), mRNA [NM_013831]	0.227799	0.901898		5.93847e-14	7.16932		3.48887e-13	5.79894		614.019	574.411	651.901	666.606	693.509	691.033	4267.87	4499.04	4408.28	3707.16	4113.07	4087.49
A_55_P2038139	Ptprj	ref|Mus musculus protein tyrosine phosphatase, receptor type, J (Ptprj), transcript variant 2, mRNA [NM_001135657]	0.0824605	0.902008		1.50994e-14	4.27962		5.76364e-14	3.79774		231.111	261.502	213.303	229.451	250.902	235.251	961.331	1104.13	983.404	878.063	919.356	948.497
A_51_P323180	Gbp9	ref|Mus musculus guanylate-binding protein 9 (Gbp9), mRNA [NM_172777]	0.445569	0.902329		3.78145e-11	7.88921		8.43191e-11	7.08658		368.658	310.205	353.288	284.02	378.479	381.976	2718.32	2336.45	3225.48	2445.99	2375.31	2585.45
A_55_P2121294	A_55_P2121294	Unknown	0.837708	0.902475		9.88772e-06	22.7151		1.40352e-05	20.6986		7.31096	6.87367	6.9026	6.8781	7.23458	6.76317	134.449	152.74	173.265	162.666	96.2237	167.445
A_55_P2101055	Alpk1	ref|Mus musculus alpha-kinase 1 (Alpk1), mRNA [NM_027808]	0.390718	0.902479		5.08392e-10	4.64519		7.77541e-09	3.56886		186.074	144.096	136.973	151.417	177.031	222.52	681.25	698.11	805.187	643.595	619.41	705.025
A_55_P2120737	ENSMUST00000097572	ens|predicted gene 10537 Gene [Source:MGI Symbol;Acc:MGI:3642691] [ENSMUST00000097572]	0.436228	0.902715		3.31116e-11	7.63158		1.05392e-10	6.56395		61.8264	47.3378	55.3062	69.8695	52.9592	50.5749	410.794	398.446	451.23	384.796	386.132	362.317
A_30_P01032721	chr1:175654606-175672031_F	lincRNA:chr1:175654606-175672031 forward strand	0.295921	0.903084		1.46046e-11	4.85057		2.75788e-11	4.54581		180.261	118.927	122.28	118.525	161.851	122.362	687.945	640.502	705.259	643.778	610.755	581.091
A_55_P1974367	Fabp3	ref|Mus musculus fatty acid binding protein 3, muscle and heart (Fabp3), mRNA [NM_010174]	0.136606	0.9033		1.30768e-12	3.56705		8.10519e-12	3.09251		1801.4	1918.42	1760.54	1705.64	2193.62	1841.54	5910.24	7098.51	6526.08	6037.77	6091.58	5499.18
A_52_P56955	Dcbld2	ref|Mus musculus discoidin, CUB and LCCL domain containing 2 (Dcbld2), mRNA [NM_028523]	0.75772	0.903456		1.33899e-05	7.36753		2.64504e-05	6.55747		53.1508	35.3368	11.8858	39.486	30.4143	19.4025	202.436	251.59	173.533	205.63	183.194	172.42
A_55_P1998737	9130015A21Rik	ref|PREDICTED: Mus musculus RIKEN cDNA 9130015A21 gene (9130015A21Rik), partial miscRNA [XR_105471]	0.540151	0.904064		1.15328e-12	24.1306		1.88138e-12	21.8416		6.61908	6.52723	6.35208	6.41034	6.65902	6.40501	152.844	161.415	137.961	163.876	110.454	138.966
A_55_P2019896	D730005E14Rik	ref|Mus musculus RIKEN cDNA D730005E14 gene (D730005E14Rik), non-coding RNA [NR_030675]	0.712575	0.904518		2.641e-05	4.73838		0.000440895	3.25203		40.9134	30.9048	18.757	39.5096	31.6519	43.0011	120.05	134.29	154.466	165.786	80.6756	137.864
A_55_P2062246	Tgtp2	ref|Mus musculus T-cell specific GTPase 2 (Tgtp2), mRNA [NM_001145164]	0.539713	0.904908		7.28824e-15	78.4618		1.45377e-14	65.0104		1139.83	893.888	1453.38	1067.41	1259.38	1435.26	87767.5	74486.9	110119	79084.1	71225.2	94498.3
A_52_P608322	Maff	ref|Mus musculus v-maf musculoaponeurotic fibrosarcoma oncogene family, protein F (avian) (Maff), mRNA [NM_010755]	0.419258	0.905145		7.34856e-11	6.09688		1.19358e-10	5.75543		176.314	184.646	188.251	154.814	204.129	171.071	1108.58	1237.23	1052.79	1056.88	973.637	1040.89
A_52_P520495	Vcam1	ref|Mus musculus vascular cell adhesion molecule 1 (Vcam1), mRNA [NM_011693]	0.775849	0.905367		3.97071e-07	16.7374		6.15789e-07	15.2448		50.9669	37.2919	20.616	54.3064	18.8551	37.6083	552.304	574.252	594.923	500.491	481.817	579.912
A_55_P2037235	Sp110	ref|Mus musculus Sp110 nuclear body protein (Sp110), mRNA [NM_175397]	0.27323	0.905747		3.511e-13	6.43589		1.79756e-12	5.33831		551.451	430.766	521.636	465.388	568.596	610.755	3385.38	2753.98	3583.86	3201.21	2586.17	2997.62
A_51_P351015	Lta	ref|Mus musculus lymphotoxin A (Lta), mRNA [NM_010735]	0.399034	0.905894		2.67087e-15	27.8512		8.36305e-15	22.0561		10.7046	9.27611	9.01458	9.74505	15.9369	8.6291	278.102	269.69	248.755	252.336	223.193	245.728
A_55_P1981455	A_55_P1981455	Unknown	0.569711	0.906685		2.66055e-13	39.1241		6.54209e-13	31.8055		1119.86	1203.65	1319.52	1296.85	1324.1	1437.06	51286.8	42438.9	48847.6	40760.9	42553.8	45677.6
A_30_P01033153	chr6:28161665-28189840_F	lincRNA:chr6:28161665-28189840 forward strand	0.55571	0.906795		2.15664e-08	5.22833		4.74923e-09	6.30113		53.3084	67.8727	44.7194	52.7138	39.9006	32.8522	314.427	275.084	270.632	310.04	251.017	223.753
A_55_P1987827	NAP060691-1	Unknown	0.601759	0.907321		3.57219e-11	17.8539		4.53685e-11	17.0623		7.69825	7.73285	7.69867	7.4355	7.29901	7.35477	148.474	124.658	124.724	122.656	103.03	136.561
A_55_P2449750	1700047I17Rik2	ref|Mus musculus RIKEN cDNA 1700047I17 gene 2 (1700047I17Rik2), mRNA [NM_001100116]	0.475202	0.907545		1.97165e-08	3.89062		3.64919e-08	3.66853		888.113	989.928	1290.13	1094.23	958.563	963.934	2765.84	4674.19	5158.37	4552.36	3225.48	3403.96
A_55_P1997906	Nox1	ref|Mus musculus NADPH oxidase 1 (Nox1), mRNA [NM_172203]	0.632213	0.907957		4.43203e-11	21.7126		9.75903e-12	30.0034		68.8985	63.8374	48.4687	41.1081	24.9563	59.2901	1359.07	1168.55	1429.8	1376.99	945.419	1306.87
A_55_P2009767	ENSMUST00000068453	ens|mitogen-activated protein kinase-activated protein kinase 3 Gene [Source:MGI (curated);Acc:MGI:2143163] [ENSMUST00000068453]	0.748588	0.908504		5.96855e-05	4.89015		1.5349e-05	6.0193		46.793	33.4868	38.9389	22.3594	28.6402	38.7051	148.303	205.365	234.636	175.2	180.131	169.271
A_55_P2012989	Slamf7	ref|Mus musculus SLAM family member 7 (Slamf7), mRNA [NM_144539]	0.343741	0.90974		2.12744e-13	8.47394		3.29921e-13	7.98344		1130.86	1004.64	1127.88	1015.96	1177.74	965.084	9044.34	8855.14	9619.19	8315.57	8446.28	8238.69
A_66_P117578	Mtmr7	ref|Mus musculus myotubularin related protein 7 (Mtmr7), mRNA [NM_001040699]	0.80055	0.910327		4.83484e-07	19.2403		4.15903e-08	34.8001		51.8381	21.7082	17.2372	27.467	7.19657	13.1109	500.335	464.872	603.262	408.621	432.486	596.03
A_66_P105585	Slfn8	ref|Mus musculus schlafen 8 (Slfn8), transcript variant 2, mRNA [NM_001167743]	0.371017	0.910394		2.96159e-13	9.03079		6.51013e-12	6.05104		210.401	212.143	196.167	231.308	286.857	332.901	1834.16	1915.76	1894.63	1682.74	1677.5	1780.91
A_30_P01033235	chr1:87343550-87362900_R	lincRNA:chr1:87343550-87362900 reverse strand	0.705379	0.910929		3.36966e-06	5.36783		9.60987e-05	3.4874		27.2981	22.9718	26.0031	20.1798	48.2966	45.7259	106.976	151.979	152.503	147.879	133.002	95.3215
A_52_P566840	Gpr110	ref|Mus musculus G protein-coupled receptor 110 (Gpr110), mRNA [NM_133776]	0.582204	0.911203		1.42612e-12	25.2094		2.16983e-12	23.1109		5.85979	5.88989	6.5901	5.95892	6.21395	6.04306	114.539	242.103	117.282	115.354	146.056	145.475
A_55_P1960531	Mobkl1a	ref|Mus musculus MOB1, Mps One Binder kinase activator-like 1A (yeast) (Mobkl1a), mRNA [NM_026735]	0.519194	0.911354		5.68585e-08	3.80403		5.11577e-06	2.56852		77.8352	51.5914	68.9281	105.437	100.162	64.5717	215.277	243.495	293.712	273.237	201.639	210.907
A_55_P2160543	Tcp10a	ref|Mus musculus t-complex protein 10a (Tcp10a), mRNA [NM_009340]	0.801974	0.911584		8.092e-06	10.3795		0.000306185	5.27951		7.07206	18.8346	22.7832	37.8612	27.1049	16.298	180.786	126.782	139.076	122.308	122.28	161.734
A_55_P1998416	Ifi47	ref|Mus musculus interferon gamma inducible protein 47 (Ifi47), mRNA [NM_008330]	0.365425	0.911803		2.07966e-16	29.9425		2.63136e-16	28.4746		2566.17	2343.75	3127.51	2471.72	2573.47	2601.63	80841	71393.2	87524.5	72666.4	72149.4	73207.3
A_55_P2089223	Ak4	ref|Mus musculus adenylate kinase 4 (Ak4), nuclear gene encoding mitochondrial protein, transcript variant 1, mRNA [NM_001177602]	0.390334	0.911997		3.5318e-13	9.25906		3.58145e-13	9.24051		384.796	491.531	376.527	321.838	342.697	490.789	3792.41	3872.37	3930.51	3475.25	3360.59	3753.97
A_30_P01023113	chr6:28161665-28189840_F	lincRNA:chr6:28161665-28189840 forward strand	0.721407	0.912019		4.65881e-08	11.5021		3.58281e-05	4.19969		13.3507	10.0942	13.1051	39.9643	24.4988	27.2069	162.666	124.523	127.012	139.706	125.08	111.573
A_55_P2055168	Gm2016	ref|Mus musculus predicted gene 2016 (Gm2016), mRNA [NM_001122662]	0.273109	0.912263		1.3817e-11	3.89303		3.30709e-11	3.60769		492.312	587.893	514.544	436.489	537.284	604.241	1873.99	2075.87	2264.22	1916.42	1771.19	1967.16
A_55_P2011991	St7	ref|Mus musculus suppression of tumorigenicity 7 (St7), transcript variant 1, mRNA [NM_022332]	0.0699886	0.912906		3.48146e-17	6.06129		2.59405e-17	6.26956		1182.73	1103.06	1034.56	925.738	1033.41	971.217	6819.26	6494.04	6718.39	5927.88	6327.85	6034.84
A_51_P305437	Rcn1	ref|Mus musculus reticulocalbin 1 (Rcn1), mRNA [NM_009037]	0.649667	0.913109		8.04824e-07	4.60088		1.84945e-07	5.51546		685.96	642.632	1080.14	459.153	606.662	752.418	3387.49	3703.57	3713.85	3271.42	3204.98	3387.49
A_55_P2060752	Usp12	ref|Mus musculus ubiquitin specific peptidase 12 (Usp12), mRNA [NM_011669]	0.14748	0.913172		3.51976e-13	3.57236		5.71499e-13	3.43479		2863.97	3072.29	3274.82	3195.44	2770.06	2789.32	10808.7	10566.4	11326.4	10247.6	10391.4	9243.99
A_55_P1960202	Vcan	ref|Mus musculus versican (Vcan), transcript variant 1, mRNA [NM_001081249]	0.45628	0.913261		3.66027e-14	18.7828		2.20667e-13	13.6433		61.554	45.8554	59.2404	57.1285	86.9757	66.9119	922.228	1014.09	1234.92	923.412	1002.52	950.874
A_52_P380329	Papd7	ref|Mus musculus PAP associated domain containing 7 (Papd7), transcript variant 1, mRNA [NM_198600]	0.127968	0.913737		1.35276e-16	7.24545		2.63302e-16	6.67675		1033.7	1032.12	1030.77	919.605	1021.27	1141.41	7959.71	7006.12	7408.16	6418.41	7113.28	6908.71
A_55_P2404808	2210406H18Rik	gb|Mus musculus adult male stomach cDNA, RIKEN full-length enriched library, clone:2210406H18 product:unclassifiable, full insert sequence. [AK008836]	0.401706	0.91414		7.74184e-10	3.80841		6.81497e-10	3.85313		560.185	434.394	389.646	420.806	434.535	380.9	1778.81	1753.72	1697.39	1657.05	1580.65	1545.87
A_52_P298002	Gch1	ref|Mus musculus GTP cyclohydrolase 1 (Gch1), mRNA [NM_008102]	0.433921	0.914561		1.04561e-12	9.13916		3.39383e-13	10.8017		213.759	209.363	171.136	111.648	192.319	164.848	1871.4	1749.22	1844.61	1731.73	1528.18	1747.53
A_51_P472249	Slc7a7	ref|Mus musculus solute carrier family 7 (cationic amino acid transporter, y+ system), member 7 (Slc7a7), mRNA [NM_011405]	0.337615	0.915173		2.38322e-10	3.47762		3.78703e-10	3.3467		2473.26	2539.1	2900.33	2053.54	2542.44	2995.54	8601.07	9651.25	9094	8469.14	7850.67	8686.75
A_55_P2098697	Tnfaip2	ref|Mus musculus tumor necrosis factor, alpha-induced protein 2 (Tnfaip2), mRNA [NM_009396]	0.429118	0.915223		8.66901e-15	19.1987		9.09203e-15	19.0273		7766.24	7616.96	7587.98	6636.01	7486.63	7120.19	158212	137236	150166	136033	140928	130212
A_55_P2118675	Tnip1	ref|Mus musculus TNFAIP3 interacting protein 1 (Tnip1), transcript variant 1, mRNA [NM_021327]	0.288149	0.915452		1.08525e-14	8.53891		2.27596e-14	7.73318		12222.9	11558.8	12304.5	11721.7	12273.8	12484.9	97087.6	97195.4	116212	88605	96270.1	98709.4
A_51_P155196	Abtb2	ref|Mus musculus ankyrin repeat and BTB (POZ) domain containing 2 (Abtb2), mRNA [NM_178890]	0.417621	0.915716		1.34234e-15	25.1389		1.14074e-15	25.9953		222.324	221.944	187.625	189.124	153	221.708	5873.48	4997.53	5166.24	5487.37	4730.58	4486.27
A_55_P2023163	Oog2	ref|Mus musculus oogenesin 2 (Oog2), mRNA [NM_198661]	0.644927	0.916246		1.07137e-05	3.22824		1.71507e-05	3.08025		93.2402	133.39	127.613	169.013	113.855	72.9937	525.454	328.844	314.734	385.832	399.588	270.816
A_55_P2020538	A_55_P2020538	Unknown	0.84349	0.916294		5.77666e-08	62.0661		1.41976e-07	47.6406		126.404	100.414	218.564	137.828	181.009	188.82	8997.45	7335.1	10301	6625.9	8678.32	9094
A_52_P23308	5730508B09Rik	ref|Mus musculus RIKEN cDNA 5730508B09 gene (5730508B09Rik), mRNA [NM_027482]	0.35557	0.91651		7.30037e-12	4.97974		3.48376e-12	5.39242		2515.45	2394.82	2057.11	1806.15	1962.67	2111.13	11051.8	11721.7	11699.8	10867.3	10478.2	10237
A_55_P1953306	TC1758026	Unknown	0.75667	0.916532		0.000365594	3.46776		0.000829333	3.11056		42.4855	27.5166	21.5072	24.7554	33.7974	31.9247	108.671	78.9053	120.656	87.0499	119.293	76.6923
A_55_P2058092	A_55_P2058092	Unknown	0.675466	0.91731		2.05684e-10	17.1346		1.7415e-09	11.6675		9.28853	7.72995	9.20463	7.65361	13.321	15.8354	118.867	124.546	209.409	160.705	136.409	108.954
A_51_P100327	Tap1	ref|Mus musculus transporter 1, ATP-binding cassette, sub-family B (MDR/TAP) (Tap1), transcript variant 1, mRNA [NM_013683]	0.232371	0.917397		1.28629e-14	6.25037		1.90971e-14	5.9712		797.074	663.356	729.179	635.699	752.418	713.317	4963.7	4263.14	4444.18	3979.58	4267.87	4279.12
A_55_P2031836	Gpr85	ref|Mus musculus G protein-coupled receptor 85 (Gpr85), mRNA [NM_145066]	0.397414	0.917456		1.35519e-13	9.47026		2.2412e-13	8.81538		364.719	313.389	266.474	252.451	321.336	359.137	2906.36	3311.8	2775.63	2864.76	2670.14	2697.11
A_55_P2158404	Cmpk2	ref|Mus musculus cytidine monophosphate (UMP-CMP) kinase 2, mitochondrial (Cmpk2), nuclear gene encoding mitochondrial protein, mRNA [NM_020557]	0.492204	0.918147		9.54634e-18	157.856		2.98905e-17	111.056		548.25	379.677	551.058	668.976	665.913	578.03	81082.3	70069.5	80539	77349.3	68399.6	67131.4
A_55_P2077068	Malt1	ref|Mus musculus mucosa associated lymphoid tissue lymphoma translocation gene 1 (Malt1), mRNA [NM_172833]	0.190232	0.918172		2.13971e-17	11.8352		7.63112e-18	13.9724		2128.62	2152.65	1832	1598.16	1653.84	1495.8	24151.1	25039.2	22873.7	22065.4	24151.1	20052.6
A_51_P297925	Zc3h12a	ref|Mus musculus zinc finger CCCH type containing 12A (Zc3h12a), mRNA [NM_153159]	0.458242	0.918548		5.53396e-14	14.6793		4.02522e-14	15.5152		197.626	181.209	184.259	164.848	148.271	177.17	3170.51	2301.09	2986.21	2456.35	2956.14	2323.85
A_55_P2064652	9230105E10Rik	ref|Mus musculus RIKEN cDNA 9230105E10 gene (9230105E10Rik), transcript variant 1, mRNA [NM_001146007]	0.318559	0.918674		7.81957e-14	6.9369		4.6147e-13	5.62693		501.745	484.707	491.958	483.127	569.207	632.885	3374.36	3322.15	3598.3	3446.94	2866.55	3166.12
A_66_P110343	Snx10	ref|Mus musculus sorting nexin 10 (Snx10), transcript variant 1, mRNA [NM_028035]	0.209826	0.919109		1.75474e-12	3.46009		2.76357e-12	3.33715		1413.15	1422.68	1385.8	1114.67	1351.74	1599.94	4862.9	4773.39	4958.2	4405.23	4256.94	4763.81
A_55_P2011084	ENSMUST00000145982	ref|PREDICTED: Mus musculus tripartite motif-containing protein 30-like, transcript variant 1 (LOC100046632), mRNA [XM_001476227]	0.537365	0.920194		1.58993e-11	8.99041		8.33843e-11	7.15383		773.877	781.775	1121.8	1173.99	983.165	909.954	8868.66	7166.24	7657.19	7284.43	8149.52	6397.53
A_30_P01025559	chr5:113920850-113950200_F	lincRNA:chr5:113920850-113950200 forward strand	0.818757	0.920684		4.90325e-06	10.8553		2.80122e-06	12.1445		6.50248	11.5674	25.3668	6.7681	25.2967	6.39183	177.369	94.9457	136.443	139.168	116.504	110.532
A_55_P2018106	Gm14085	ref|Mus musculus predicted gene 14085 (Gm14085), mRNA [NM_001085518]	0.670651	0.920799		3.40119e-08	6.52507		9.77241e-08	5.67849		73.683	127.463	100.556	107.929	94.0548	110.299	760.714	503.497	711.042	525.585	823.343	490.789
A_30_P01030528	chr6:28161665-28189840_F	lincRNA:chr6:28161665-28189840 forward strand	0.828096	0.920964		6.28874e-05	7.40439		0.00126457	4.28893		57.2137	39.6712	6.89051	35.459	27.4471	62.2128	164.768	182.28	202.76	224.917	145.199	145.684
A_30_P01022549	chr1:175705225-175717250_R	lincRNA:chr1:175705225-175717250 reverse strand	0.55988	0.921856		5.99261e-14	26.2482		9.45417e-14	23.8872		627.078	775.396	988.646	1005.15	750.745	662.391	20969.4	19471.8	21051	19843.8	19217.1	17638
A_51_P183812	Slfn4	ref|Mus musculus schlafen 4 (Slfn4), mRNA [NM_011410]	0.72099	0.922166		7.39722e-12	49.4894		5.35501e-11	30.6864		9.68599	8.34406	7.94012	17.6251	10.9137	10.617	413.307	352.965	508.583	359.947	297.633	541.557
A_55_P2019217	Gm2695	ref|PREDICTED: Mus musculus predicted gene 2695, transcript variant 2 (Gm2695), partial miscRNA [XR_106466]	0.414002	0.922794		1.87019e-11	4.84355		2.64574e-11	4.6735		619.904	528.874	547.912	477.511	535.841	613.696	2541.56	2822.58	2866.55	2810.67	2205.97	2600.91
A_30_P01024163	chr1:175705225-175717250_R	lincRNA:chr1:175705225-175717250 reverse strand	0.364209	0.922951		9.97105e-14	7.29223		2.56087e-13	6.48676		20934.6	19980.4	18991.9	18892.2	21557.5	21859.9	142628	126362	175025	128099	134888	143829
A_55_P2068922	Eif2c3	ref|Mus musculus eukaryotic translation initiation factor 2C, 3 (Eif2c3), mRNA [NM_153402]	0.695113	0.922996		7.70184e-06	3.66775		2.97901e-05	3.17307		59.1793	35.519	26.257	40.938	38.5511	42.3535	150.069	127.463	141.503	107.586	148.696	133.154
A_55_P1998943	Oas1a	ref|Mus musculus 2'-5' oligoadenylate synthetase 1A (Oas1a), mRNA [NM_145211]	0.395003	0.923089		1.61263e-09	3.05659		3.48159e-09	2.88461		47262.2	40496.2	44327.1	40710.1	43067.1	45189.5	128802	120577	157774	117467	121871	134365
A_55_P2360501	D6Ertd131e	gb|DAY35_05_A08.x1 FH DAY35 Mus musculus cDNA clone DAY35_05_A08, mRNA sequence [DV051837]	0.679592	0.923136		3.55495e-07	4.82433		0.000444588	2.30962		51.3268	68.4472	38.6217	90.0017	95.6783	112.944	205.568	249.629	299.246	298.393	203.461	198.505
A_55_P1980287	Birc3	ref|Mus musculus baculoviral IAP repeat-containing 3 (Birc3), mRNA [NM_007464]	0.48665	0.923285		7.25377e-12	7.13061		1.62287e-11	6.4438		491.276	416.34	444.269	426.056	516.094	440.986	3078.47	3103.97	3503.79	3059.33	2724.55	3163.05
A_55_P2026034	Gm5423	ens|predicted gene 5423 Gene [Source:MGI Symbol;Acc:MGI:3643175] [ENSMUST00000056660]	0.551348	0.923462		3.73847e-08	3.59533		1.41776e-07	3.19159		114.195	97.8012	108.593	95.7135	125.286	113.923	375.654	412.434	370.523	388.831	321.033	360.389
A_51_P172573	Sod2	ref|Mus musculus superoxide dismutase 2, mitochondrial (Sod2), nuclear gene encoding mitochondrial protein, mRNA [NM_013671]	0.0613741	0.923483		1.0609e-20	12.5283		9.73392e-21	12.7009		23777.3	23267	21708.9	20148.7	19543.5	22954.7	296054	284842	296054	259271	275043	275043
A_55_P1992104	Ptprj	ref|Mus musculus protein tyrosine phosphatase, receptor type, J (Ptprj), transcript variant 2, mRNA [NM_001135657]	0.502405	0.923716		1.57401e-10	5.22096		8.53427e-10	4.36682		244.992	209.296	214.493	209.556	287.588	246.429	1126.55	1182.07	1214.54	1186.01	1003.05	1072.38
A_55_P2052062	Cd200	ref|Mus musculus CD200 antigen (Cd200), mRNA [NM_010818]	0.662276	0.92376		9.91334e-10	9.47356		2.17935e-10	12.0837		358.215	274.633	580.813	252.512	272.914	312.147	3549.5	3758.91	3723.9	3152.54	3901.19	3186.82
A_52_P650540	Nlrp3	ref|Mus musculus NLR family, pyrin domain containing 3 (Nlrp3), mRNA [NM_145827]	0.253894	0.923998		1.3163e-16	10.5677		1.73402e-16	10.1456		57.9887	60.245	49.9644	53.7324	49.1446	58.8847	642.49	594.264	560.344	586.395	532.519	540.376
A_55_P2170225	Sh3bgrl2	ref|Mus musculus SH3 domain binding glutamic acid-rich protein like 2 (Sh3bgrl2), mRNA [NM_172507]	0.510929	0.924575		3.49213e-10	4.85383		1.2307e-09	4.26279		235.856	257.465	278.492	244.934	305.505	263.992	1147.52	1372.7	1264.19	1067.93	1302.35	1131.8
A_55_P2142870	BC016423	ref|Mus musculus cDNA sequence BC016423 (BC016423), mRNA [NM_134063]	0.647325	0.924952		1.79403e-09	7.59082		1.45016e-08	5.76254		68.8388	36.3817	34.3543	43.5421	63.6743	55.9924	295.722	345.205	372.612	357.51	264.934	317.194
A_55_P1955309	Zfp800	ref|Mus musculus zinc finger protein 800 (Zfp800), mRNA [NM_001081678]	0.380288	0.92524		3.74123e-13	6.23551		2.94356e-13	6.41611		286.706	331.545	294.616	260.08	275.991	283.597	1851.14	1843.59	2037.66	1840.01	1701.98	1760.17
A_55_P2015605	Foxp4	ref|Mus musculus forkhead box P4 (Foxp4), transcript variant 1, mRNA [NM_001110824]	0.162566	0.92669		1.35956e-16	6.24739		2.33385e-16	5.87418		1853.07	1657.97	1486.81	1718.34	1679.83	1515	10613.4	10318.2	10086.9	10306.7	9706.26	8781.79
A_30_P01022005	chr11:119254413-119296960_F	lincRNA:chr11:119254413-119296960 forward strand	0.507057	0.926992		6.26183e-14	14.3482		2.89325e-13	11.177		141.647	152.134	170.087	165.871	165.356	226.075	2112.89	2030.9	2621	2176.21	2091.9	1966.21
A_55_P1971458	Jak2	ref|Mus musculus Janus kinase 2 (Jak2), transcript variant 1, mRNA [NM_008413]	0.212156	0.927459		1.04562e-18	16.0395		2.26125e-18	14.0633		1315.69	1191.7	1225.28	1240.92	1421.6	1289.41	18203.1	19301.2	22322.3	19142.6	17835.9	18318.3
A_55_P2046802	Mlkl	ref|Mus musculus mixed lineage kinase domain-like (Mlkl), mRNA [NM_029005]	0.0684614	0.927525		3.94021e-18	5.45497		4.72794e-18	5.35035		1072.38	1029.41	992.869	993.482	952.279	981.007	5734.29	5348.8	5753	5268.22	5316.27	5044.17
A_55_P2000067	Irf1	ref|Mus musculus interferon regulatory factor 1 (Irf1), transcript variant 3, mRNA [NM_001159393]	0.610512	0.928112		3.53464e-14	34.8808		4.48387e-14	33.0565		7.09046	7.0701	7.04002	6.97025	6.91596	6.85131	235.193	252.386	222.324	259.069	179.902	225.953
A_55_P2167530	Scube3	ens|signal peptide, CUB domain, EGF-like 3 Gene [Source:MGI (curated);Acc:MGI:3045253] [ENSMUST00000043503]	0.898151	0.928471		0.00473498	6.49248		0.0180172	4.49822		32.2628	7.80874	83.1198	21.835	41.5066	53.8319	111.237	131.085	379.477	103.378	197.828	216.388
A_51_P259009	Cacnb3	ref|Mus musculus calcium channel, voltage-dependent, beta 3 subunit (Cacnb3), transcript variant 1, mRNA [NM_007581]	0.704985	0.928552		2.98473e-08	6.76499		3.54726e-08	6.60686		90.4206	61.7467	95.1835	59.3271	97.9694	78.4711	489.078	529.193	658.651	560.644	467.062	519.965
A_55_P1999334	Inpp5b	ref|Mus musculus inositol polyphosphate-5-phosphatase B (Inpp5b), nuclear gene encoding mitochondrial protein, mRNA [NM_008385]	0.224234	0.928592		9.34998e-13	3.23407		2.48636e-12	3.0085		3163.05	2917.67	3058.27	3150.58	3116.26	2859.41	9488.73	9130.64	10841.7	9283.8	8868.66	9120.52
A_66_P139785	Ppap2b	ref|Mus musculus phosphatidic acid phosphatase type 2B (Ppap2b), mRNA [NM_080555]	0.685773	0.929213		4.24636e-07	4.2842		3.37764e-07	4.39537		137.629	96.0151	166.943	93.4518	115.379	151.85	507.105	499.967	708.051	427.787	498.096	674.147
A_30_P01032772	chr6:57583950-57624216_R	lincRNA:chr6:57583950-57624216 reverse strand	0.830285	0.929485		2.27859e-06	11.0468		2.56521e-07	17.2474		15.0408	31.3828	21.0078	23.5419	7.2891	12.7385	231.719	245.121	231.494	266.869	231.963	170.34
A_52_P304128	Mmp14	ref|Mus musculus matrix metallopeptidase 14 (membrane-inserted) (Mmp14), mRNA [NM_008608]	0.818126	0.930315		1.28984e-08	26.0795		1.34767e-08	25.8166		92.3231	55.4025	172.058	51.2472	101.954	139.874	2418.51	2465.22	2734.95	1885.85	2394.15	2899.32
A_55_P2184370	AK080258	gb|Mus musculus adult male aorta and vein cDNA, RIKEN full-length enriched library, clone:A530093O14 product:unclassifiable, full insert sequence. [AK080258]	0.794628	0.930371		1.45556e-09	28.5288		1.13642e-09	30.2141		37.0453	47.4853	14.4326	32.3822	29.9784	17.7547	857.665	917.256	767.717	834.692	756.193	769.971
A_55_P2060707	Il15ra	ref|Mus musculus interleukin 15 receptor, alpha chain (Il15ra), transcript variant 2, mRNA [NM_133836]	0.594683	0.931395		9.48544e-09	4.10441		1.52308e-08	3.9176		1781.78	2843	3070.16	2894.1	2071.84	2407.3	10984.6	9029.31	10693.9	8674.11	10139.5	9745.36
A_55_P2015687	D14Ertd668e	ref|Mus musculus DNA segment, Chr 14, ERATO Doi 668, expressed (D14Ertd668e), mRNA [NM_199015]	0.630962	0.931771		1.29645e-12	16.9383		2.53266e-12	15.0134		2538.57	2284.24	3014.7	2541.56	2608.85	3062.09	47206.6	36300.5	49310.3	37489.5	39528.3	46167.8
A_55_P2173210	ENSMUST00000111210	ens|interferon activated gene 203 Gene [Source:MGI (curated);Acc:MGI:96428] [ENSMUST00000111210]	0.414277	0.931855		9.57874e-14	7.05515		2.01541e-13	6.43953		3479.34	3435.97	3320.07	2894.7	3716.43	3920.71	22767.7	22404.5	26993	21468	21315.3	24342.7
A_30_P01024661	chr7:111526943-111545093_R	lincRNA:chr7:111526943-111545093 reverse strand	0.492326	0.931942		1.32163e-13	9.77285		2.55357e-13	8.89004		1593.85	1750.56	2150.86	2029.63	1707.54	1860.15	18918.4	15635.1	18761.7	16816.6	17015.9	15773.3
A_55_P2076538	Whamm	ref|Mus musculus WAS protein homolog associated with actin, golgi membranes and microtubules (Whamm), mRNA [NM_001004185]	0.834446	0.931978		0.0001053	5.44046		9.09762e-05	5.57395		24.1057	16.002	27.2495	29.7307	39.7015	6.85906	117.311	112.79	124.85	118.758	85.3702	132.019
A_55_P1960208	Vcan	ref|Mus musculus versican (Vcan), transcript variant 5, mRNA [NM_172955]	0.509654	0.932113		1.43698e-09	3.60428		1.27676e-09	3.64214		156.154	178.255	184.954	197.755	116.142	175.995	634.097	588.668	670.359	564.786	626.912	571.215
A_30_P01019306	chr11:119254413-119296960_F	lincRNA:chr11:119254413-119296960 forward strand	0.580694	0.932225		1.87767e-13	15.8914		2.61795e-12	10.2965		99.823	70.5566	98.616	135.12	154.919	98.824	1314.59	1404.95	1567.99	1551.88	1153.66	1310.77
A_55_P2115442	Clec2d	ref|Mus musculus C-type lectin domain family 2, member d (Clec2d), mRNA [NM_053109]	0.340804	0.932585		4.90572e-12	3.59016		5.71689e-13	4.34924		1071.34	1013.83	1029.91	853.034	715.754	833.877	3777.2	3562.81	3857.9	3282.09	3541.14	3628.61
A_30_P01017974	chr11:117768049-117807949_R	lincRNA:chr11:117768049-117807949 reverse strand	0.815361	0.932708		1.20569e-06	9.11199		1.31702e-07	13.6961		20.5924	7.89944	27.0632	8.00338	8.83194	15.1249	135.367	139.9	167.692	152.134	102.845	164.804
A_51_P203955	Gbp2	ref|Mus musculus guanylate binding protein 2 (Gbp2), mRNA [NM_010260]	0.440254	0.93284		2.43049e-19	100.57		3.12192e-19	93.5855		863.427	818.909	1038.58	910.206	957.64	849.653	96403.6	80427.4	96825.5	86877.8	88011.2	79761.2
A_52_P199633	Trim30d	ref|Mus musculus tripartite motif-containing 30D (Trim30d), transcript variant 1, mRNA [NM_199146]	0.408769	0.932876		6.00708e-15	9.66786		1.59871e-14	8.42694		1822.5	1691.28	1855.9	1898.31	1926.14	1916.42	17822.4	15076.4	19142.6	17047.8	15263.5	16082.5
A_55_P2083063	Mobkl1a	ref|Mus musculus MOB1, Mps One Binder kinase activator-like 1A (yeast) (Mobkl1a), mRNA [NM_026735]	0.541591	0.932977		2.61793e-08	3.0529		1.23436e-07	2.70945		106.952	83.7136	119.492	106.809	119.271	97.5791	324.794	318.69	296.868	310.606	322.083	249.24
A_52_P289213	Notch2	ref|Mus musculus Notch gene homolog 2 (Drosophila) (Notch2), mRNA [NM_010928]	0.392921	0.9331		1.88573e-10	3.045		4.12394e-09	2.464		1525.32	1560.83	1814.55	2071.13	1795.04	1780.54	4708.33	4883.16	5296.05	4487.51	5125.58	4307.4
A_55_P2048912	BC013712	ref|Mus musculus cDNA sequence BC013712 (BC013712), mRNA [NM_001033308]	0.422839	0.93325		1.6974e-11	4.02229		6.25364e-11	3.58467		4825.62	4023.68	3952.91	4437.4	4806.6	4124.49	16758.4	16406.7	18024.9	16926.5	15396.3	15507.7
A_55_P2126925	5730528L13Rik	ref|Mus musculus RIKEN cDNA 5730528L13 gene (5730528L13Rik), transcript variant 1, mRNA [NM_001145924]	0.450897	0.934003		4.44863e-10	3.24533		1.93317e-10	3.47416		639.447	625.198	550.52	469.617	553.988	560.185	1771.55	2200.78	1930.02	1702.93	1848.19	1947.49
A_55_P1960456	Larp1	ref|Mus musculus La ribonucleoprotein domain family, member 1 (Larp1), mRNA [NM_028451]	0.367338	0.934228		3.01317e-11	3.22261		2.47611e-11	3.27228		9690.13	9288.31	8873.58	7243.64	8310.39	10313.9	28313.5	31179.3	30620.3	24895.5	27906.2	31562
A_55_P2140745	A_55_P2140745	Unknown	0.415196	0.934292		3.00299e-16	15.2174		8.90419e-16	12.6943		1005.47	1148.47	1212.78	1307.78	1305.51	1151.58	17533.2	16045.7	17407.2	17179.5	16217.9	14346.4
A_55_P2066230	Hck	ref|Mus musculus hemopoietic cell kinase (Hck), transcript variant 1, mRNA [NM_001172117]	0.365858	0.935194		7.87862e-13	4.29791		1.57391e-12	4.0313		31958.2	28678.9	28463	27937.2	30654.3	30223.9	139548	106523	140928	106169	131518	122600
A_55_P1960197	P2ry14	ref|Mus musculus purinergic receptor P2Y, G-protein coupled, 14 (P2ry14), transcript variant 1, mRNA [NM_133200]	0.629616	0.935455		1.40396e-07	3.33512		6.41792e-07	2.92533		1281.66	967.629	1424.86	1360.95	1354.27	1162.25	4399.12	3496.51	4256.94	3880.97	3942.24	3516.44
A_51_P505795	Tapbpl	ref|Mus musculus TAP binding protein-like (Tapbpl), mRNA [NM_145391]	0.351393	0.935521		1.6228e-12	3.82636		8.36211e-13	4.05899		893.485	845.148	744.909	691.411	792.375	704.526	3468.75	2923.13	3125.35	3245.44	2685.55	2978.15
A_52_P380369	D14Ertd668e	gb|Mus musculus DNA segment, Chr 14, ERATO Doi 668, expressed, mRNA (cDNA clone MGC:29273 IMAGE:5067268), complete cds. [BC030186]	0.622591	0.935628		4.06285e-13	16.4893		5.44084e-13	15.6472		1121.49	804.557	1038.29	817.622	988.646	1111.66	14828.7	14654.9	19234.4	15193.9	13116.5	17191.4
A_52_P645410	Apobec3	ref|Mus musculus apolipoprotein B mRNA editing enzyme, catalytic polypeptide 3 (Apobec3), transcript variant 2, mRNA [NM_030255]	0.720068	0.935807		1.45104e-07	5.00563		3.68764e-07	4.4877		87.6001	51.4675	95.8303	75.5825	92.2553	70.391	443.389	329.917	376.407	355.888	338.755	372.612
A_51_P389885	Spic	ref|Mus musculus Spi-C transcription factor (Spi-1/PU.1 related) (Spic), mRNA [NM_011461]	0.620441	0.935856		8.44564e-09	4.16874		1.35973e-08	3.97628		530.012	529.883	525.355	502.538	590.503	468.508	1897.52	2325.3	2432.63	2119.19	1876.85	2203.99
A_51_P229676	Plscr1	ref|Mus musculus phospholipid scramblase 1 (Plscr1), mRNA [NM_011636]	0.142322	0.935923		1.56876e-14	3.05882		6.36221e-14	2.77923		1373.46	1378.42	1450.87	1391.19	1547.05	1394.95	4261.66	4480.05	4109.37	3934.32	4150.59	3952.91
A_30_P01023083	chr6:57583950-57624216_R	lincRNA:chr6:57583950-57624216 reverse strand	0.860021	0.936141		1.61615e-06	15.0138		5.2739e-06	11.7077		15.7888	5.84009	9.70461	5.75482	16.4072	16.3543	158.48	134.817	132.941	139.345	131.202	127.4
A_55_P2042988	Aoah	ref|Mus musculus acyloxyacyl hydrolase (Aoah), mRNA [NM_012054]	0.599457	0.93678		5.0822e-09	3.94944		8.63239e-10	4.72307		458.513	368.745	424.485	283.881	303.359	397.654	1772.41	1591.42	1590.65	1637.98	1401.15	1608.95
A_55_P1998843	Ifi203	ref|Mus musculus interferon activated gene 203 (Ifi203), transcript variant 1, mRNA [NM_001045481]	0.741556	0.937036		6.9203e-13	52.3664		2.54255e-12	37.9933		26.5055	40.1503	66.4487	38.327	58.4078	67.6651	2210.26	2085.1	2276.66	2144.02	2083.22	1928.01
A_66_P129710	Pion	ref|Mus musculus pigeon homolog (Drosophila) (Pion), mRNA [NM_175437]	0.540623	0.937295		3.51336e-11	5.13401		3.22467e-11	5.18208		396.443	291.574	331.007	282.367	312	346.531	1649.94	1773.27	1809.66	1646.52	1459.54	1815.44
A_51_P382152	Procr	ref|Mus musculus protein C receptor, endothelial (Procr), mRNA [NM_011171]	0.44758	0.937402		1.51804e-10	3.28541		1.00353e-10	3.39709		4706.7	5123.81	4136.51	3977.1	4904.87	3818.79	15889.7	15287.9	14537.6	13845.2	14401.2	14595.1
A_51_P241715	ENSMUST00000098484	ens|RIKEN cDNA 4930579C12 gene Gene [Source:MGI Symbol;Acc:MGI:2441687] [ENSMUST00000098484]	0.817828	0.937853		3.15198e-07	9.86308		3.25844e-08	14.9775		14.5671	17.9409	6.17916	6.36376	6.00856	10.2317	121.588	112.105	106.515	103.798	90.9694	126.946
A_55_P1976898	Pnp2	ref|Mus musculus purine-nucleoside phosphorylase 2 (Pnp2), mRNA [NM_001123371]	0.645518	0.938731		2.51134e-13	18.9332		1.02348e-12	14.6651		174.74	181.727	174.704	198.141	217.092	230.806	3395.25	3269.38	3544.83	2956.96	2833.17	3886.08
A_55_P2167025	Pvrl2	ref|Mus musculus poliovirus receptor-related 2 (Pvrl2), transcript variant 1, mRNA [NM_008990]	0.462513	0.938884		6.84682e-14	7.28739		9.19555e-14	7.02086		502.197	451.978	544.138	519.586	480.033	458.513	3955.65	3151.67	3873.71	3528.16	3669.84	3090.66
A_52_P386627	Irak3	ref|Mus musculus interleukin-1 receptor-associated kinase 3 (Irak3), mRNA [NM_028679]	0.392551	0.938955		2.67742e-12	3.82221		1.39911e-11	3.3307		1116.76	913.309	1019.62	1020.58	1216.65	1047.91	3744.35	3697.16	4203.28	3401.37	3501.36	4048.86
A_55_P2149983	Foxp4	ref|Mus musculus forkhead box P4 (Foxp4), transcript variant 1, mRNA [NM_001110824]	0.235115	0.939018		1.51708e-16	5.95545		1.0045e-16	6.24294		1927.48	1949.92	1886.37	1858.86	1719.89	1596.95	11699.8	11092.5	11478.1	11581.2	11007.5	9680.73
A_55_P2085012	NAP030094-1	Unknown	0.621595	0.93965		1.78575e-12	10.7537		3.03211e-12	9.92171		214.493	172.787	193.554	186.167	194.109	209.649	2086.69	2090.16	2114.21	1865.83	1953.44	2098.44
A_52_P678056	Fam176b	ref|Mus musculus family with sequence similarity 176, member B (Fam176b), mRNA [NM_172145]	0.607083	0.940134		1.90904e-09	4.1352		2.87117e-09	3.97506		1928.82	2116.4	2466.59	2207.81	2119.19	2010.72	8312.69	9480.85	8931.58	8984.98	7901.99	8235.27
A_30_P01031362	chr6:28161665-28189840_F	lincRNA:chr6:28161665-28189840 forward strand	0.855679	0.940268		5.52767e-05	6.11211		1.67321e-06	11.5262		39.2016	15.9518	33.0558	10.9803	25.4918	9.31161	174.84	154.432	171.966	218.135	145.41	121.894
A_55_P1957353	A_55_P1957353	Unknown	0.68499	0.940424		8.13715e-12	13.2784		1.20896e-11	12.4254		2439.89	2324.49	3129.46	2551.62	2595.15	2718.32	33119.7	31898.5	39105.9	32749.8	32202.8	32627.5
A_51_P272876	Fam46a	ref|Mus musculus family with sequence similarity 46, member A (Fam46a), transcript variant 1, mRNA [NM_001160378]	0.258966	0.940709		1.60812e-13	3.22834		7.16861e-13	2.89839		2480.13	2486.33	2585.45	2633.93	2764.3	2521.38	7575.37	7933.82	8790.32	8076.98	7152.84	7613.79
A_52_P297332	Aida	ref|Mus musculus axin interactor, dorsalization associated (Aida), mRNA [NM_181732]	0.285616	0.940929		9.66961e-14	3.58964		7.22597e-13	3.07269		583.982	611.221	627.386	576.118	709.471	728.679	2144.61	2345.05	2063.96	1966.75	2056.54	2132.46
A_55_P2202425	4933439G12Rik	gb|Mus musculus adult male testis cDNA, RIKEN full-length enriched library, clone:4933439G12 product:unclassifiable, full insert sequence. [AK017121]	0.709576	0.940988		1.02773e-11	15.614		8.11573e-12	16.2991		11.3776	6.10195	6.07797	6.09895	6.23431	8.23655	126.096	110.299	105.204	98.4924	112.398	110.049
A_51_P488991	Oaf	ref|Mus musculus OAF homolog (Drosophila) (Oaf), mRNA [NM_178644]	0.74367	0.941147		1.32353e-09	9.53647		3.36323e-10	11.8895		283.597	297.35	349.942	227.175	212.838	261.566	2668.48	3076.34	3219.23	2808.92	3109.79	2519.29
A_55_P2070079	Lgals9	ref|Mus musculus lectin, galactose binding, soluble 9 (Lgals9), transcript variant 1, mRNA [NM_010708]	0.529929	0.941227		7.28744e-10	3.37231		1.16093e-09	3.24632		2431.11	1969.75	2296.78	2306.52	2254.51	1975.5	7569.07	6570.1	8372.25	7591.66	6750.13	6783.9
A_51_P484880	Bcl2l11	ref|Mus musculus BCL2-like 11 (apoptosis facilitator) (Bcl2l11), transcript variant 1, mRNA [NM_207680]	0.381544	0.941354		5.07653e-15	6.55644		1.30428e-14	5.87448		496.762	410.313	447.75	435.651	517.161	470.748	3176.89	2833.76	2901.94	2884.69	2911	2590.65
A_55_P2104975	Serpina3f	ref|Mus musculus serine (or cysteine) peptidase inhibitor, clade A, member 3F (Serpina3f), transcript variant 1, mRNA [NM_001168294]	0.775203	0.941527		1.97744e-14	205.494		2.73098e-14	184.301		6.86395	7.22591	6.77363	6.82756	7.95885	7.07284	1526.28	1277.14	1363.78	1490.83	1197.33	1242.22
A_30_P01023320	chr11:119250824-119286324_F	lincRNA:chr11:119250824-119286324 forward strand	0.683989	0.941841		1.95085e-09	5.70258		3.02635e-09	5.41317		74.2161	61.7206	61.5007	51.1627	63.8887	84.3093	352.889	377.682	398.446	380.428	324.436	358.371
A_55_P2107542	ENSMUST00000106901	ens|phosphodiesterase 4B, cAMP specific Gene [Source:MGI (curated);Acc:MGI:99557] [ENSMUST00000106901]	0.762974	0.941927		5.74849e-13	56.3374		7.48115e-13	52.6244		7.23569	9.29059	7.20156	8.78645	7.82277	7.18172	393.456	440.192	460.383	440.427	422.17	356.903
A_52_P137371	Hmgcr	ref|Mus musculus 3-hydroxy-3-methylglutaryl-Coenzyme A reductase (Hmgcr), mRNA [NM_008255]	0.577335	0.942272		5.52701e-09	3.22535		5.59212e-09	3.22226		226.772	250.15	168.183	175.575	196.957	230.874	674.292	747.143	656.39	768.419	610.12	589.403
A_30_P01032489	chr8:41934312-41945487_R	lincRNA:chr8:41934312-41945487 reverse strand	0.71942	0.942813		1.03196e-10	10.6738		1.42388e-10	10.1483		192.453	127.433	99.9615	126.289	117.959	160.47	1714.3	1524.9	1183.22	1522.05	1163.37	1464.51
A_55_P2027259	Zcchc2	ref|Mus musculus zinc finger, CCHC domain containing 2 (Zcchc2), transcript variant B, mRNA [NM_001122675]	0.546448	0.943339		8.12164e-12	5.1905		5.63672e-12	5.40177		1202.07	1018.79	871.792	753.002	917.911	1150.46	4917.13	5656.92	5339.17	5026.02	4743.71	5243.08
A_30_P01023590	chr8:96983590-96994419_F	lincRNA:chr8:96983590-96994419 forward strand	0.835868	0.943486		5.97209e-06	6.21308		2.13159e-07	10.7694		28.1271	20.3282	10.6502	14.2947	6.01861	11.9033	136.973	84.6706	122.745	126.687	84.126	112.059
A_55_P2158741	Nos2	ref|Mus musculus nitric oxide synthase 2, inducible (Nos2), mRNA [NM_010927]	0.818787	0.943511		4.72083e-12	90.0435		4.22782e-12	93.0244		202.76	302.653	359.947	428.618	180.574	217.648	24761.3	17490.7	38094.6	21163.6	22248.2	29489.2
A_55_P1990633	Iigp1	ref|Mus musculus interferon inducible GTPase 1 (Iigp1), transcript variant 2, mRNA [NM_001146275]	0.913934	0.943678		1.80787e-07	99.3676		1.4229e-08	253.075		6.8563	140.25	30.1582	8.27604	6.58261	27.7741	2645.64	2896.71	3702.03	2247.96	2664.22	3974.62
A_55_P2001336	Gpr31c	gb|Mus musculus adult female vagina cDNA, RIKEN full-length enriched library, clone:9930022F21 product:similar to G PROTEIN COUPLED RECEPTOR [Mus musculus], full insert sequence. [AK036897]	0.791985	0.94417		1.97312e-07	6.38355		1.64785e-08	9.22482		104.752	90.5724	54.8998	41.2519	54.6436	64.3889	478.747	510.268	574.551	482.05	416.932	585.802
A_51_P145785	Ambp	ref|Mus musculus alpha 1 microglobulin/bikunin (Ambp), mRNA [NM_007443]	0.886994	0.944421		0.00210114	4.26548		0.0583045	2.24244		20.9397	42.6283	66.8734	63.2718	54.6523	99.0709	123.521	128.506	290.348	121.723	135.09	235.63
A_55_P1996171	Pcgf5	ref|Mus musculus polycomb group ring finger 5 (Pcgf5), mRNA [NM_029508]	0.186549	0.944503		4.91958e-18	6.03316		7.79288e-18	5.73118		1771.19	1662.23	1764.2	1660.96	1735.34	1771.19	10074.4	10012.4	11231	9804.99	10261.1	9484.79
A_55_P1978465	H2-Q8	ref|Mus musculus histocompatibility 2, Q region locus 8 (H2-Q8), mRNA [NM_023124]	0.781674	0.944584		7.20339e-09	9.24891		1.37084e-08	8.37865		1423.28	973.826	1663.15	1022.05	1558.35	1639.45	11636.7	10822.2	14388.2	10930	11897.7	11721.7
A_51_P209807	Ccnyl1	ref|Mus musculus cyclin Y-like 1 (Ccnyl1), mRNA [NM_001097644]	0.682521	0.94479		6.52266e-09	4.52574		4.49614e-09	4.70956		170.62	127.549	125.151	93.9688	136.692	158.901	689.349	558.479	681.25	631.01	541.407	646.658
A_55_P2276224	9330175E14Rik	gb|Mus musculus adult male diencephalon cDNA, RIKEN full-length enriched library, clone:9330175E14 product:HYPOTHETICAL 4.5 KDA PROTEIN homolog [Homo sapiens], full insert sequence. [AK034303]	0.789593	0.945257		1.26521e-05	3.62194		1.97432e-05	3.44823		152.023	106.001	125.435	104.909	124.44	151.645	464.254	410.617	519.324	572.42	334.68	433.603
A_52_P667287	Lass6	ref|Mus musculus LAG1 homolog, ceramide synthase 6 (Lass6), mRNA [NM_172856]	0.547015	0.945372		2.28553e-13	7.41228		5.95348e-13	6.57341		262.827	321.12	245.795	266.949	301.892	312.363	1941.83	2192.26	2038.37	1880.37	2113.62	1843.08
A_52_P466090	Samhd1	ref|Mus musculus SAM domain and HD domain, 1 (Samhd1), transcript variant 1, mRNA [NM_018851]	0.235845	0.945551		1.61694e-15	3.93037		2.00697e-15	3.85768		5450.22	5503.37	5415.58	5352.88	5557.81	4890.28	22065.4	19169.2	23242.9	20779.9	20329.7	19612.7
A_51_P426214	Src	ref|Mus musculus Rous sarcoma oncogene (Src), transcript variant 1, mRNA [NM_009271]	0.874679	0.945988		2.97289e-05	7.33595		3.27739e-05	7.20843		16.2807	17.9901	13.3485	12.4383	7.29127	39.3611	115.928	111.7	114.539	86.8245	130.209	111.093
A_55_P2141241	E330016A19Rik	ref|Mus musculus RIKEN cDNA E330016A19 gene (E330016A19Rik), mRNA [NM_173386]	0.688247	0.946581		1.14735e-08	4.17814		2.32576e-07	3.15311		130.748	125.342	76.787	110.823	129.357	173.383	431.893	490.633	446.365	455.855	344.361	508.936
A_51_P169693	Bst2	ref|Mus musculus bone marrow stromal cell antigen 2 (Bst2), mRNA [NM_198095]	0.536972	0.946606		1.62338e-10	3.45684		2.0751e-10	3.38739		20417.2	19051.3	19843.8	17245.1	19198.4	21106.5	61020.2	66010.1	80316	64903.1	56693.7	74585.1
A_52_P483799	Pydc4	ref|Mus musculus pyrin domain containing 4 (Pydc4), transcript variant 1, mRNA [NM_001177349]	0.833538	0.946797		5.8553e-12	94.4998		3.07405e-11	59.0391		6.25166	6.07182	6.12831	10.0511	6.13448	12.4639	579.912	387.078	799.121	450.156	446.365	757.872
A_66_P111987	Brwd3	ref|Mus musculus bromodomain and WD repeat domain containing 3 (Brwd3), mRNA [NM_001081477]	0.630725	0.946875		1.61659e-08	3.18003		1.16757e-08	3.26719		194.827	118.09	130.536	118.658	125.603	157.735	451.337	437.367	503.243	449.404	425.631	439.549
A_55_P2036357	Pyhin1	ref|Mus musculus pyrin and HIN domain family, member 1 (Pyhin1), mRNA [NM_175026]	0.761348	0.947264		4.24294e-13	40.3183		2.03547e-12	28.201		136.182	106.271	136.382	149.307	183.1	179.31	5552.42	4510.9	5344.72	4424.81	5262.38	4895.7
A_51_P140710	Ccl3	ref|Mus musculus chemokine (C-C motif) ligand 3 (Ccl3), mRNA [NM_011337]	0.764132	0.94741		2.13157e-13	49.4402		2.52072e-13	47.4097		8065.23	10313.9	9021.18	9864.29	8114.58	9044.34	478912	435436	446933	446933	435436	414985
A_52_P399934	Dusp2	ref|Mus musculus dual specificity phosphatase 2 (Dusp2), mRNA [NM_010090]	0.601975	0.947688		1.14764e-16	36.4472		8.11227e-17	39.4727		1044	1140.06	927.626	789.596	1002.19	935.433	34325.7	34658	44570.5	36573.2	35479.5	34689.2
A_52_P17112	Znrf1	ref|Mus musculus zinc and ring finger 1 (Znrf1), transcript variant 1, mRNA [NM_133206]	0.629485	0.947864		2.2337e-09	3.66525		2.33337e-09	3.65093		2047.57	2757.6	2790.29	2739.32	2292.01	2160.73	9552.75	9448.04	8473.25	8114.58	10054.1	7986.24
A_55_P2023037	Gm4759	ref|Mus musculus predicted gene 4759 (Gm4759), non-coding RNA [NR_003967]	0.868356	0.948119		6.67775e-06	7.94096		2.19107e-07	15.1158		21.9954	46.4498	41.9669	18.5774	25.937	11.2385	388.955	233.816	236.834	211.681	460.961	188.337
A_55_P1988202	Ifi203	ref|Mus musculus interferon activated gene 203 (Ifi203), transcript variant 1, mRNA [NM_001045481]	0.584924	0.948251		5.61509e-15	14.1772		7.91496e-15	13.3864		2344.4	2318.06	2817.11	2779.87	2488.91	2239.87	37076.1	32911.4	35378.9	34024.8	33942.4	31958.2
A_55_P2003996	H2-T24	ref|Mus musculus histocompatibility 2, T region locus 24 (H2-T24), mRNA [NM_008207]	0.700214	0.948402		1.7081e-07	3.2613		1.52819e-07	3.29361		423.733	334.534	384.873	360.554	343.346	363.092	1328.88	1250.42	1164.26	1232.44	1084.34	1235.52
A_52_P241484	Rcl1	ref|Mus musculus RNA terminal phosphate cyclase-like 1 (Rcl1), mRNA [NM_021525]	0.529813	0.949082		2.82712e-12	4.55723		2.11469e-12	4.69118		481.817	392.383	401.404	350.575	394.095	427.684	1891.48	1728.73	2223.94	1722.51	1985.11	1815.94
A_51_P473170	Tnfsf4	ref|Mus musculus tumor necrosis factor (ligand) superfamily, member 4 (Tnfsf4), mRNA [NM_009452]	0.789766	0.949337		6.55292e-15	196.867		3.37088e-14	116.484		6.94994	6.951	11.5032	6.94382	18.3585	17.3778	1599.94	1600.27	1554.25	1277.32	1596.17	1670.54
A_51_P488739	Niacr1	ref|Mus musculus niacin receptor 1 (Niacr1), mRNA [NM_030701]	0.822268	0.950112		8.044e-13	93.0322		2.81329e-13	127.937		115.406	88.9899	57.0842	47.0183	62.8095	65.4549	7243.64	7820.26	8555.88	7572.74	6484.59	8476.19
A_30_P01019834	chr1:85156338-85167730_R	lincRNA:chr1:85156338-85167730 reverse strand	0.76191	0.950476		7.6867e-10	8.29659		2.46965e-09	7.04877		62.2646	40.4366	64.0275	62.7668	52.0256	69.0452	391.612	486.697	496.889	520.39	360.761	431.256
A_55_P2159555	Adamts4	ens|a disintegrin-like and metallopeptidase (reprolysin type) with thrombospondin type 1 motif, 4 Gene [Source:MGI (curated);Acc:MGI:1339949] [ENSMUST00000006570]	0.889892	0.950524		3.31808e-10	134.702		3.20258e-10	136.294		90.2315	43.6633	190.814	45.6619	103.204	132.186	11128.7	12758.8	13361.6	11884.6	10898.9	12557.8
A_30_P01021136	chr11:119254413-119296960_F	lincRNA:chr11:119254413-119296960 forward strand	0.605973	0.951047		7.56244e-15	13.5143		2.43547e-14	11.2049		120.815	101.195	106.291	122.252	144.941	110.481	1448.15	1387.43	1656.7	1691.75	1234.66	1371.75
A_55_P2004007	ENSMUST00000037976	ref|PREDICTED: Mus musculus predicted gene 4955 (Gm4955), mRNA [XM_136331]	0.872809	0.951116		8.37194e-10	51.0295		1.66359e-09	42.589		274.932	219.909	415.801	269.294	317.711	435.434	13945.4	13471.3	18141.4	12190.8	13835.6	17369.9
A_55_P2026238	A_55_P2026238	Unknown	0.845492	0.951168		3.58422e-11	53.9075		1.9562e-11	63.4462		19.5391	14.3803	24.6118	8.49945	13.3642	32.4526	1037.5	946.448	1114.36	1009.38	870.108	1071.93
A_52_P403020	Xrn1	ref|Mus musculus 5'-3' exoribonuclease 1 (Xrn1), mRNA [NM_011916]	0.721667	0.951216		2.4142e-07	3.24044		2.9766e-05	2.21072		201.523	100.762	134.566	165.997	204.878	218.344	454.13	434.072	485.218	465.065	434.292	406.328
A_51_P462192	Olr1	ref|Mus musculus oxidized low density lipoprotein (lectin-like) receptor 1 (Olr1), mRNA [NM_138648]	0.821108	0.95124		4.32498e-13	97.4018		1.15212e-12	73.5017		7.83428	10.155	7.49641	7.51144	7.34687	21.7367	1012.77	684.786	751.266	711.52	772.805	814.206
A_55_P1983459	Cflar	ref|Mus musculus CASP8 and FADD-like apoptosis regulator (Cflar), transcript variant 1, mRNA [NM_207653]	0.618446	0.952213		1.10371e-14	13.0508		1.46428e-14	12.4647		189.124	149.539	148.06	130.318	190.603	167.112	2132.46	2150.86	2106.02	1927.48	1947.49	2219.93
A_30_P01019478	chr16:4867322-4874772_F	lincRNA:chr16:4867322-4874772 forward strand	0.835179	0.952297		6.29667e-11	33.5064		8.70975e-11	31.0811		112.105	200.261	185.236	193.64	146.746	158.453	8586.77	4398.21	4276.75	5133.4	7258.72	3755.27
A_51_P398723	Flt1	ref|Mus musculus FMS-like tyrosine kinase 1 (Flt1), mRNA [NM_010228]	0.743548	0.952422		2.10757e-08	4.44823		5.59542e-08	4.01861		139.831	126.946	142.739	191.262	113.762	136.503	543.712	568.107	748.926	661.011	497.244	608.296
A_55_P2060459	Whsc1l1	ref|Mus musculus Wolf-Hirschhorn syndrome candidate 1-like 1 (human) (Whsc1l1), transcript variant 1, mRNA [NM_001001735]	0.718511	0.952539		1.91949e-07	3.1558		6.81795e-06	2.37895		146.714	153.378	152.929	163.77	192.954	220.712	435.069	468.248	547.912	472.441	434.656	469.304
A_51_P372099	Tarm1	ref|Mus musculus T cell-interacting, activating receptor on myeloid cells 1 (Tarm1), mRNA [NM_177363]	0.875134	0.952918		1.76829e-10	72.4577		6.92211e-10	49.6685		27.6307	8.74786	8.38941	10.7172	27.6003	18.0736	984.365	920.855	844.398	867.825	905.324	841.979
A_30_P01025535	chr11:53596919-53672731_R	lincRNA:chr11:53596919-53672731 reverse strand	0.767994	0.953221		8.6568e-07	3.43466		5.981e-08	4.52287		62.2391	103.629	98.6324	60.5691	67.8186	58.5696	301.215	310.537	278.432	291.259	289.837	267.41
A_55_P2292380	D730047E02Rik	gb|Mus musculus 10 days lactation, adult female mammary gland cDNA, RIKEN full-length enriched library, clone:D730047E02 product:unclassifiable, full insert sequence. [AK021345]	0.850099	0.953632		3.11175e-11	51.2016		5.94659e-11	43.3872		7.04178	7.01076	6.96523	9.99281	6.86714	6.91122	331.007	294.154	421.72	330.664	320.884	333.365
A_52_P668984	4930420K17Rik	ref|Mus musculus RIKEN cDNA 4930420K17 gene (4930420K17Rik), mRNA [NM_001081029]	0.49186	0.953656		4.44454e-12	3.38947		3.85858e-11	2.88292		552.714	443.027	566.77	591.839	548.516	605.251	1721.8	1684.61	1872.95	1696.92	1697.39	1637.64
A_52_P413947	Mthfr	ref|Mus musculus 5,10-methylenetetrahydrofolate reductase (Mthfr), transcript variant 2, mRNA [NM_010840]	0.45848	0.953711		1.2676e-15	6.73868		1.4036e-15	6.65624		2083.8	1972.49	1924.68	1849.73	1780.05	2165.22	13496.5	12432.3	14426.2	12517.9	11891.1	14078.4
A_30_P01018824	chr1:175705225-175717250_R	lincRNA:chr1:175705225-175717250 reverse strand	0.672554	0.953738		1.4496e-14	17.8317		2.34626e-14	16.3406		2002.38	1979.33	2395.32	2196.06	2190.43	2227.33	37171.3	35071.2	41118.5	37130.1	35236.9	35378.9
A_55_P2158102	Camp	ref|Mus musculus cathelicidin antimicrobial peptide (Camp), mRNA [NM_009921]	0.891536	0.954004		0.00132239	3.7413		0.000700816	4.14613		41.0611	27.6744	60.5947	33.7443	41.773	31.1582	115.767	170.99	181.345	192.55	121.834	133.002
A_30_P01023623	chr11:119250824-119286324_F	lincRNA:chr11:119250824-119286324 forward strand	0.793615	0.954436		2.69468e-10	11.2053		1.69966e-08	6.13647		90.8699	55.4506	40.2002	86.3809	102.912	120.815	587.009	799.936	629.962	674.788	592.643	643.399
A_55_P2035667	Gyk	ref|Mus musculus glycerol kinase (Gyk), transcript variant 1, mRNA [NM_008194]	0.631637	0.954495		1.15279e-10	4.0171		3.59503e-11	4.49407		223.906	248.155	262.188	171.929	224.447	233.473	920.683	927.626	1140.54	881.691	833.068	1151.58
A_52_P628590	Pvr	ref|Mus musculus poliovirus receptor (Pvr), mRNA [NM_027514]	0.674965	0.95525		2.41935e-10	4.42918		3.42813e-10	4.27856		486.832	487.446	456.889	407.402	447.871	572.583	2294.24	2046.86	2016.45	2213.02	1846.78	2017.57
A_51_P236864	Parp8	ref|Mus musculus poly (ADP-ribose) polymerase family, member 8 (Parp8), mRNA [NM_001081009]	0.592095	0.955272		1.6077e-12	5.04502		4.46629e-12	4.54536		1417.57	1266.3	1480.74	1487.32	1616.32	1317.97	6697	6734.24	7486.63	6941.35	6421.08	6611.22
A_55_P2048164	5730528L13Rik	ref|Mus musculus RIKEN cDNA 5730528L13 gene (5730528L13Rik), transcript variant 1, mRNA [NM_001145924]	0.730513	0.955611		1.95051e-08	3.77151		3.30817e-09	4.50006		176.683	192.365	140.675	93.0091	160.143	165.173	597.105	702.498	634.7	581.691	639.274	624.233
A_51_P113058	Olfr1131	ref|Mus musculus olfactory receptor 1131 (Olfr1131), mRNA [NM_146658]	0.93052	0.956363		0.0213742	3.6142		0.00219183	6.26521		26.666	31.9083	46.4195	28.6059	7.06182	34.2846	204.822	107.201	84.5375	105.493	164.258	93.6956
A_52_P282762	Myd88	ref|Mus musculus myeloid differentiation primary response gene 88 (Myd88), mRNA [NM_010851]	0.305946	0.956402		3.48868e-15	3.34896		3.98239e-15	3.31517		5272.24	5036.13	4997.53	4820.61	5175.2	4794.95	17797.7	16394.2	16991.2	16785.2	15812.7	16371.5
A_55_P2079535	ENSMUST00000100308	ens|predicted gene 10839 Gene [Source:MGI Symbol;Acc:MGI:3642029] [ENSMUST00000100308]	0.838174	0.957224		9.29535e-14	133.761		9.89787e-14	131.15		6.91405	7.00595	10.73	6.69331	6.89853	10.4544	1042.55	990.944	1132.66	971.978	909.954	1160.39
A_55_P2109827	Tank	ref|Mus musculus TRAF family member-associated Nf-kappa B activator (Tank), transcript variant 1, mRNA [NM_001164071]	0.668176	0.957229		1.80899e-12	6.82706		1.27476e-12	7.13561		191.998	213.704	184.438	163.214	162.171	219.736	1388.68	1213.03	1483.51	1304.7	1123.9	1493.62
A_51_P112355	Igtp	ref|Mus musculus interferon gamma induced GTPase (Igtp), mRNA [NM_018738]	0.61573	0.958003		5.51033e-17	22.7922		7.00425e-17	21.745		2914.03	2734.95	3140.76	2939.59	2916.86	2956.14	66732.4	60209.4	73588.9	62544.7	64566.6	64263
A_55_P2137121	Sp140	ref|Mus musculus Sp140 nuclear body protein (Sp140), mRNA [NM_001013817]	0.612587	0.958127		9.97753e-16	13.0867		6.66451e-15	9.76683		728.982	739.02	667.864	761.727	986.784	1014.09	8838.59	8842.26	10192.4	8944.59	8201.66	9556.72
A_55_P2087628	LOC640793	ref|PREDICTED: Mus musculus schlafen family member 13-like (LOC640793), mRNA [XM_917927]	0.877167	0.958242		1.45785e-07	11.0674		1.71047e-07	10.7566		98.5347	69.6311	51.6004	50.2416	77.2332	87.3999	721.722	839.147	823.56	785.344	656.55	851.286
A_55_P2023294	Il20rb	ref|Mus musculus interleukin 20 receptor beta (Il20rb), mRNA [NM_001033543]	0.543429	0.958795		2.72628e-15	7.20029		1.0113e-15	8.18685		98.2891	115.221	100.132	97.7822	81.5611	85.2306	765.899	810.057	708.213	704.712	738.426	744.532
A_55_P2035509	Pyhin1	ref|Mus musculus pyrin and HIN domain family, member 1 (Pyhin1), mRNA [NM_175026]	0.810974	0.959059		1.00378e-12	30.8046		2.44309e-12	25.4081		714.52	649.011	972.895	794.157	899.669	993.723	23686.9	21144.6	26131.5	20862.1	22086.8	24985.4
A_51_P319592	Usp42	ref|Mus musculus ubiquitin specific peptidase 42 (Usp42), mRNA [NM_029749]	0.51631	0.959099		2.85576e-13	3.89911		9.62984e-14	4.30334		662.029	565.95	537.835	440.058	539.13	554.837	2099.02	2345.86	2436.34	2179.98	2116.4	2289.47
A_55_P2019009	Ncoa7	ref|Mus musculus nuclear receptor coactivator 7 (Ncoa7), transcript variant 1, mRNA [NM_172495]	0.701754	0.959112		2.63198e-11	5.60627		1.1597e-10	4.76815		228.628	233.408	210.295	248.36	262.63	247.659	1252.85	1230.99	1324.75	1292.73	1031.62	1352.86
A_55_P2082961	Fnbp1l	ref|Mus musculus formin binding protein 1-like (Fnbp1l), transcript variant 1, mRNA [NM_001114665]	0.683586	0.959194		9.42299e-12	5.63555		2.41081e-11	5.08011		4670.95	3929.15	3969.39	3950.17	4669.33	4749.63	22404.5	22785.1	25278.1	20069.3	23064.7	24588.6
A_55_P2146976	A_55_P2146976	Unknown	0.823526	0.959253		5.72149e-08	5.69788		1.30189e-06	3.94867		91.8998	119.164	89.2209	95.6962	210.689	128.562	608.929	563.55	544.738	649.169	469.535	541.118
A_66_P121965	1110032F04Rik	ref|Mus musculus RIKEN cDNA 1110032F04 gene (1110032F04Rik), mRNA [NM_001167996]	0.766122	0.959703		2.86294e-14	30.2117		2.4297e-14	31.3182		9.28724	7.44974	7.66577	7.49412	7.73285	7.47011	224.105	232.291	255.146	224.209	198.266	263.727
A_55_P2358002	38412	ref|Mus musculus membrane-associated ring finger (C3HC4) 5 (March5), transcript variant 1, mRNA [NM_027314]	0.559002	0.960071		6.78908e-12	3.3263		5.0558e-12	3.40514		210.787	191.831	209.247	199.798	201.371	173.126	670.159	676.952	710.899	699.107	610.615	668.586
A_30_P01030969	chr1:175660642-175671878_R	lincRNA:chr1:175660642-175671878 reverse strand	0.630591	0.960263		9.47374e-12	4.15488		8.72821e-11	3.41986		11884.6	11679.6	11013.6	12281.5	14181.3	14003.5	44784.1	48570.7	50819.7	53509.2	41261.3	44228.8
A_51_P364485	Tnfaip2	ref|Mus musculus tumor necrosis factor, alpha-induced protein 2 (Tnfaip2), mRNA [NM_009396]	0.723373	0.960411		1.42236e-14	18.9109		1.48805e-14	18.7515		13537.7	13489	13116.5	11921.7	14367.3	12675	248657	267764	253742	250508	257194	231476
A_55_P2150555	Pcgf5	ref|Mus musculus polycomb group ring finger 5 (Pcgf5), mRNA [NM_029508]	0.446393	0.960533		2.11411e-16	5.85384		4.02622e-16	5.45454		1577.15	1486.19	1502.55	1586.9	1486.81	1634.69	8747.77	8499.13	9376.28	8686.75	8674.11	8188.59
A_55_P2028259	Rhbdf2	ref|Mus musculus rhomboid 5 homolog 2 (Drosophila) (Rhbdf2), transcript variant 1, mRNA [NM_172572]	0.397738	0.960658		1.31926e-17	6.59077		1.5307e-17	6.4758		1482.69	1529.88	1609.39	1419.34	1453.38	1653.84	10048.6	9661.29	10676.1	9542.16	9947.37	9690.13
A_55_P2170405	TC1703733	tc|1TPZ_A Chain A, Crystal Structure Of Iigp1: A Paradigm For Interferon Inducible P47 Resistance Gtpases. {Mus musculus} (exp=-1; wgp=-1; cg=-1), partial (25%) [TC1703733]	0.893115	0.960904		2.79372e-11	108.28		1.06039e-11	147.485		7.00303	11.1204	28.7315	14.09	7.01207	8.15384	1527.02	1206.41	1507.56	1049.87	1519.41	1544.15
A_55_P2367878	Ncrna00085	gb|Mus musculus 0 day neonate cerebellum cDNA, RIKEN full-length enriched library, clone:C230078D19 product:unclassifiable, full insert sequence. [AK048874]	0.801937	0.960964		6.72383e-08	4.3194		1.66649e-07	3.92828		58.2994	52.8082	91.5178	65.1426	64.1412	79.6504	263.25	279.139	312.718	337.675	224.016	269.121
A_55_P2155103	Sypl2	ref|Mus musculus synaptophysin-like 2 (Sypl2), mRNA [NM_008596]	0.897523	0.961021		8.6145e-07	10.4765		2.18525e-06	8.86406		23.1969	10.1122	6.01915	13.9829	15.2167	9.56232	116.982	94.0327	139.309	93.7197	137.036	105.882
A_55_P2087796	Fam176b	ref|Mus musculus family with sequence similarity 176, member B (Fam176b), mRNA [NM_172145]	0.756374	0.961649		2.09966e-09	4.41393		2.74051e-09	4.29591		1434.07	1599.94	1758.46	1541.16	1598.83	1579.88	6355.98	7405.08	7296.56	7479.88	6089.47	6708.62
A_52_P546635	Zeb1	ref|Mus musculus zinc finger E-box binding homeobox 1 (Zeb1), mRNA [NM_011546]	0.536199	0.962152		1.94841e-15	6.14811		2.0316e-15	6.11854		375.388	340.634	369.433	329.004	419.126	310.289	2254.51	2033.15	2461.12	2238.78	2165.22	2069.98
A_30_P01021779	chr8:110197171-110206546_R	lincRNA:chr8:110197171-110206546 reverse strand	0.934189	0.962229		0.000899188	6.46299		0.000692405	6.84373		6.82988	39.7874	39.7015	23.2734	39.1169	8.73925	158.421	123.318	142.669	130.897	194.877	97.4304
A_55_P2030383	Frmd4a	ref|Mus musculus FERM domain containing 4A (Frmd4a), transcript variant 2, mRNA [NM_001177843]	0.51661	0.96237		1.90216e-12	3.02263		1.41468e-12	3.08834		1642.41	1598.83	1688.47	1504.12	1598.16	1541.59	5168.39	4844.73	4884.85	4246.62	5403.21	4743.71
A_55_P1990495	Stat5a	ref|Mus musculus signal transducer and activator of transcription 5A (Stat5a), transcript variant 1, mRNA [NM_011488]	0.568351	0.962379		2.18669e-16	9.49303		1.76754e-16	9.78722		1036.35	1168.55	1107.51	1110.5	1003.29	980.198	10886.9	10044.4	10384.9	9875.24	11165	9182.05
A_51_P509573	Ccl4	ref|Mus musculus chemokine (C-C motif) ligand 4 (Ccl4), mRNA [NM_013652]	0.825323	0.962813		5.03354e-14	59.4137		8.87194e-14	51.3484		8057.41	9794.8	9195.42	10508	8435.16	11312.3	567988	527569	505903	527569	505903	505903
A_52_P520408	Serp1	ref|Mus musculus stress-associated endoplasmic reticulum protein 1 (Serp1), mRNA [NM_030685]	0.532607	0.963082		2.82746e-12	3.00196		4.57466e-12	2.90161		5211.56	5279.92	4816.94	4819.27	5069.05	5369.23	14261.1	15375	16361.3	14229.5	15647	14401.2
A_51_P325281	ENSMUST00000042610	ens|Putative uncharacterized protein AI607873 [Source:UniProtKB/TrEMBL;Acc:D3Z2E7] [ENSMUST00000042610]	0.660669	0.96319		2.19682e-10	3.22799		3.21475e-09	2.65278		1878.94	1904.5	1941.29	1919.75	2539.1	2303.64	6447.39	5915.56	6084.82	6316.46	6121.21	5376.68
A_30_P01019184	chr1:85036677-85038530_R	lincRNA:chr1:85036677-85038530 reverse strand	0.619222	0.963369		1.47847e-12	4.18605		3.22635e-11	3.22107		277.588	251.24	222.79	284.211	320.404	335.119	1010.71	1048.78	1108.58	993.207	977.911	1082.84
A_30_P01018941	chr1:175654606-175672031_R	lincRNA:chr1:175654606-175672031 reverse strand	0.675341	0.963502		3.08539e-11	4.00861		1.97886e-11	4.17792		4427.57	4248.39	4581.17	3846.95	4180.04	4244.86	17047.8	17285.8	18681.2	14984.7	18334.8	17982.4
A_55_P1972582	ENSMUST00000037976	ref|PREDICTED: Mus musculus predicted gene 4955 (Gm4955), mRNA [XM_136331]	0.914281	0.96352		1.89013e-09	60.455		3.89098e-09	49.49		171.341	120.965	279.214	179.432	212.95	247.117	11326.4	9234.38	12550	8634.52	11113.3	12214.4
A_30_P01023436	chr6:57583950-57624216_R	lincRNA:chr6:57583950-57624216 reverse strand	0.924621	0.964012		4.79888e-06	13.0374		6.06799e-05	7.79562		22.0102	10.9324	10.27	23.5377	55.8227	7.92318	187.533	152.668	184.954	190.984	166.647	149.153
A_30_P01023949	chr10:24269165-24276690_F	lincRNA:chr10:24269165-24276690 forward strand	0.907927	0.964148		3.9923e-05	5.69654		4.99093e-06	8.04971		56.4441	105.619	100.602	81.3974	55.0195	42.5126	743.774	441.243	346.178	431.023	697.945	338.659
A_51_P454217	Nfkb2	ref|Mus musculus nuclear factor of kappa light polypeptide gene enhancer in B-cells 2, p49/p100 (Nfkb2), transcript variant 1, mRNA [NM_019408]	0.694786	0.964196		6.09662e-14	8.84452		1.65835e-13	7.72169		2236.15	1720.25	1739.67	2032.59	2372.51	1869.32	16639.2	16615	16650.8	18112.5	14738.5	15495.9
A_65_P20699	Tlk2	ref|Mus musculus tousled-like kinase 2 (Arabidopsis) (Tlk2), transcript variant A, mRNA [NM_001112705]	0.690221	0.964253		3.48407e-12	5.20243		4.17898e-12	5.10209		389.255	461.207	451.753	335.119	475.503	483.928	2266.89	2139.56	2391.17	2133.05	2173.49	2238.78
A_55_P2004507	Ifi203	ref|Mus musculus interferon activated gene 203 (Ifi203), transcript variant 1, mRNA [NM_001045481]	0.866797	0.964283		1.56653e-10	21.13		2.01695e-10	20.0722		20.2138	27.9984	30.9868	13.0166	40.1921	35.1507	535.577	541.118	582.85	563.398	471.27	569.045
A_55_P2038770	Fam49a	ref|Mus musculus family with sequence similarity 49, member A (Fam49a), transcript variant 1, mRNA [NM_029758]	0.721418	0.964318		3.56636e-13	8.45208		1.6892e-13	9.39121		386.03	348.069	321.12	246.889	334.119	341.109	2940.41	3061.24	2992.01	2940.41	2930.23	2802.7
A_52_P902339	Lnp	ref|Mus musculus limb and neural patterns (Lnp), transcript variant 1, mRNA [NM_027133]	0.767202	0.965133		6.61615e-08	3.0217		2.85078e-08	3.23955		183.531	211.107	137.067	135.611	146.056	195.387	514.544	549.814	535.722	592.467	453.403	506.107
A_55_P1983468	Cflar	ref|Mus musculus CASP8 and FADD-like apoptosis regulator (Cflar), transcript variant 2, mRNA [NM_009805]	0.507392	0.965277		1.00697e-20	28.2448		2.20739e-20	24.0558		331.611	359.212	323.383	359.314	409.148	384.188	10054.1	9536.21	9225.43	9581.93	9292.82	8919.21
A_51_P387235	Nampt	ref|Mus musculus nicotinamide phosphoribosyltransferase (Nampt), mRNA [NM_021524]	0.556942	0.965446		2.5722e-14	4.39114		2.80598e-14	4.35522		2731.92	2711.73	2843.99	2388.85	2633.01	3084.24	11533.2	11478.1	13302.4	11409.9	11013.6	12599.7
A_55_P1997375	ENSMUST00000068988	ens|myosin, light polypeptide kinase Gene [Source:MGI (curated);Acc:MGI:894806] [ENSMUST00000068988]	0.89908	0.965693		0.000224581	3.60599		0.000187656	3.693		45.2326	76.8573	95.2469	105.003	71.5059	37.0325	385.274	195.028	208.336	195.207	371.127	194.406
A_66_P105244	Tor1aip1	ref|Mus musculus torsin A interacting protein 1 (Tor1aip1), transcript variant 2, mRNA [NM_144791]	0.768295	0.966216		2.19546e-08	3.20745		4.91336e-08	3.00325		482.515	614.181	596.943	637.261	528.291	577.589	1955.33	1650.86	1808.03	1585.37	2038.37	1630.95
A_66_P118513	40787	ref|Mus musculus septin 11 (Sept11), mRNA [NM_001009818]	0.602166	0.966258		5.5191e-12	3.1633		6.63803e-12	3.11982		4995.45	4536.93	4092.88	4233.1	4599.94	4473.85	14356.3	14114.6	14468.2	14125.4	14157.7	13224.3
A_51_P412835	Daxx	ref|Mus musculus Fas death domain-associated protein (Daxx), transcript variant 2, mRNA [NM_007829]	0.687006	0.966559		1.4107e-15	12.4014		2.64668e-15	11.2357		8817.17	7430.79	8627.34	8868.66	9886.2	7853.94	100574	92233.3	118711	108610	92105.5	99499.4
A_30_P01021573	chr11:119250824-119286324_R	lincRNA:chr11:119250824-119286324 reverse strand	0.909906	0.966571		5.33256e-08	16.7594		2.77728e-07	12.1129		14.6383	6.68941	14.8287	25.9838	16.6098	7.90272	160.58	187.439	212.388	210.515	155.798	175.786
A_55_P2182902	AF067061	ref|Mus musculus cDNA sequence AF067061 (AF067061), mRNA [NM_199060]	0.83745	0.96662		2.22722e-12	21.8074		5.24223e-12	18.4439		6.57399	5.90276	10.6431	11.0585	6.24742	8.75465	174.512	132.628	168.711	151.601	124.974	186.074
A_66_P139683	Zbp1	ref|Mus musculus Z-DNA binding protein 1 (Zbp1), transcript variant 1, mRNA [NM_021394]	0.834493	0.966682		6.93222e-13	26.0071		1.34293e-12	22.6821		363.905	242.406	377.005	329.917	348.366	394.095	8674.11	7234.61	9448.04	7857.75	7959.71	8571.31
A_51_P142153	Filip1l	ref|Mus musculus filamin A interacting protein 1-like (Filip1l), transcript variant 1, mRNA [NM_001040397]	0.744525	0.967328		1.64042e-12	6.9227		6.23057e-12	5.89104		631.527	599.356	672.719	708.213	663.701	795.81	4747.66	4015.88	4429.11	4323.25	4238.39	4172.8
A_55_P2013019	Lpar1	ref|Mus musculus lysophosphatidic acid receptor 1 (Lpar1), transcript variant 2, mRNA [NM_172989]	0.923111	0.967368		2.78207e-06	10.836		2.13074e-06	11.4137		10.4544	8.48021	29.9408	11.7154	11.0539	15.9113	125.18	147.622	175.786	143.583	124.85	164.15
A_51_P492047	Fam3b	ref|Mus musculus family with sequence similarity 3, member B (Fam3b), mRNA [NM_020622]	0.82724	0.967858		1.24554e-14	49.0957		1.31425e-14	48.4456		11.0585	7.10522	7.31106	7.17108	7.41836	10.2026	408.723	354.337	431.576	371.753	349.583	434.535
A_51_P416137	Slc31a2	ref|Mus musculus solute carrier family 31, member 2 (Slc31a2), mRNA [NM_025286]	0.669212	0.967897		2.33227e-13	5.16915		2.35318e-13	5.16427		2912.01	2707.79	2980.21	2589.93	2779.87	2965.79	14572.9	14912.1	14841	15544.3	14239.4	13198.6
A_55_P2118441	Mx1	ref|Mus musculus myxovirus (influenza virus) resistance 1 (Mx1), mRNA [NM_010846]	0.819681	0.96829		4.18058e-16	95.8319		4.98837e-16	91.0846		457.77	349.043	534.272	436.716	459.869	450.761	43435.9	36779.1	47627.3	42093.2	36489.7	44861.8
A_30_P01029545	chr1:175660642-175671878_R	lincRNA:chr1:175660642-175671878 reverse strand	0.684087	0.968577		9.34984e-11	3.12746		1.04495e-09	2.6343		3772.22	4178.59	4369.04	4588.8	4993.38	4563.42	12231.4	13037.7	13144.8	13680.2	12012.9	11566
A_30_P01018532	chr10:69669025-69686275_R	lincRNA:chr10:69669025-69686275 reverse strand	0.933791	0.968607		8.65131e-09	60.5341		5.45007e-09	69.3042		139.597	195.483	238.843	262.372	112.79	133.246	21086	8358.92	8398.41	9735.91	19875.5	6959.17
A_65_P07827	Gm2701	gb|Mus musculus activated spleen cDNA, RIKEN full-length enriched library, clone:F830036B07 product:unclassifiable, full insert sequence. [AK156663]	0.81344	0.968636		7.28904e-08	3.44666		4.62128e-08	3.59385		197.05	173.574	191.913	151.237	159.534	218.187	621.465	702.717	637.933	691.2	583.832	627.256
A_55_P2056606	TC1642106	Unknown	0.698549	0.968759		2.19488e-12	4.59649		4.78462e-12	4.26166		2350.74	2301.57	2492.54	2329.65	2588.5	2548.44	11409.9	9406.22	12042.9	11868.9	9517.06	10410.8
A_55_P1968743	Nfkb1	ref|Mus musculus nuclear factor of kappa light polypeptide gene enhancer in B-cells 1, p105 (Nfkb1), mRNA [NM_008689]	0.688039	0.969113		3.41785e-13	5.15671		5.201e-13	4.93521		748.283	640.272	645.23	596.352	772.558	697.602	3860.57	3348.5	3299.66	3235.56	3231.97	3713.85
A_55_P2039771	Itgav	ref|Mus musculus integrin alpha V (Itgav), mRNA [NM_008402]	0.747347	0.969465		9.11595e-11	4.06587		1.59119e-10	3.86239		488.847	425.13	402.376	424.7	444.167	471.375	1681.23	1817.07	1856.8	1742.33	1840.4	1612.63
A_55_P2064659	Trim12a	ref|Mus musculus tripartite motif-containing 12A (Trim12a), mRNA [NM_023835]	0.722473	0.96953		2.16654e-11	4.03934		1.37597e-11	4.21438		393.456	400.32	368.275	308.901	401.162	374.759	1387.91	1590.98	1766.04	1499.74	1349.02	1757.25
A_55_P2079860	Asap3	ref|Mus musculus ArfGAP with SH3 domain, ankyrin repeat and PH domain 3 (Asap3), mRNA [NM_001008232]	0.906566	0.969688		0.000464788	3.09876		0.00127281	2.73686		54.8147	36.9712	34.8774	36.649	71.1228	35.9191	137.765	114.654	132.968	131.464	110.001	132.371
A_55_P2174541	Dtx3l	ref|Mus musculus deltex 3-like (Drosophila) (Dtx3l), mRNA [NM_001013371]	0.811368	0.969703		1.81061e-11	8.10461		3.18913e-11	7.5052		106.424	112.276	80.7421	89.7942	105.061	117.622	774.73	859.456	801.467	860.797	653.97	864.397
A_52_P358388	Ppp4r2	ref|Mus musculus protein phosphatase 4, regulatory subunit 2 (Ppp4r2), mRNA [NM_182939]	0.738356	0.969878		2.90062e-11	4.21829		4.08579e-11	4.08418		501.474	517.731	406.429	387.698	511.865	533.639	1926.14	2101.93	1966.21	2060.96	1799.28	1958.86
A_66_P128537	Isg15	ref|Mus musculus ISG15 ubiquitin-like modifier (Isg15), mRNA [NM_015783]	0.837704	0.971414		3.43678e-15	54.5098		4.59959e-15	50.6468		736.096	580.189	806.74	725.228	664.802	817.123	34507	37591	42832	36702.7	35273.6	39282.5
A_52_P451888	Tlk2	ref|Mus musculus tousled-like kinase 2 (Arabidopsis) (Tlk2), transcript variant B, mRNA [NM_011903]	0.806034	0.971458		1.0507e-10	5.49167		2.68301e-10	4.94965		171.039	205.512	185.282	153.732	235.126	226.323	1001.88	981.252	1141.09	1038.87	882.431	1121.02
A_52_P15461	Il15	ref|Mus musculus interleukin 15 (Il15), mRNA [NM_008357]	0.703457	0.971501		1.97105e-17	19.48		3.8601e-17	17.2195		603.701	493.741	642.49	648.692	582.575	673.615	10978.6	10923.1	11729.9	11587.6	11180.5	9958.41
A_51_P419017	Pde10a	ref|Mus musculus phosphodiesterase 10A (Pde10a), mRNA [NM_011866]	0.923002	0.971904		2.97066e-08	17.9221		1.27164e-07	13.3996		8.28132	8.01243	7.5179	12.8095	11.2369	7.42325	107.242	156.197	154.987	142.64	96.5798	172.877
A_30_P01026627	chr4:145593253-145594254_R	lincRNA:chr4:145593253-145594254 reverse strand	0.834169	0.972195		5.24507e-08	3.54148		1.66393e-08	3.9491		98.2469	75.2709	77.7176	66.5691	78.382	73.0069	333.842	266.247	290.832	321.428	300.906	245.306
A_55_P2034705	Nmi	ref|Mus musculus N-myc (and STAT) interactor (Nmi), transcript variant 1, mRNA [NM_001141949]	0.676252	0.972689		4.8423e-14	4.846		4.4108e-14	4.89211		2593.17	2615.55	2833.17	2611.2	2684.06	2452.44	13489	12286.6	13092.9	13077.5	12624.2	12085.6
A_55_P2015258	Trim13	ref|Mus musculus tripartite motif-containing 13 (Trim13), transcript variant 1, mRNA [NM_001164220]	0.716835	0.973032		5.34099e-14	5.95256		3.83713e-14	6.18441		581.534	514.141	507.411	461.93	481.817	558.205	2837.69	3195.44	3558.86	3066.12	3141.85	3086.81
A_55_P2025611	Psme2	ref|Mus musculus proteasome (prosome, macropain) 28 subunit, beta (Psme2), transcript variant 1, mRNA [NM_011190]	0.694339	0.973072		6.61026e-13	4.04486		1.17066e-12	3.84439		14642.8	12125.9	11424.9	11326.4	12909.1	14912.1	49732.5	48510.2	55913.1	50689.5	47627.3	51486.3
A_52_P64514	Herc6	ref|Mus musculus hect domain and RLD 6 (Herc6), mRNA [NM_025992]	0.684651	0.973144		6.01475e-19	26.1441		1.21637e-18	22.6964		242.347	184.954	238.549	245.728	235.63	261.006	5693.89	5478.63	6284.58	5420.09	5799.85	5743.04
A_30_P01025697	chr16:84707202-84707748_F	lincRNA:chr16:84707202-84707748 forward strand	0.818229	0.973358		4.90031e-17	76.9428		6.14852e-17	72.3305		5.86792	5.80445	5.83325	5.7948	6.17924	6.20207	429.913	460.013	420.508	481.817	329.631	482.515
A_51_P513392	Azi2	ref|Mus musculus 5-azacytidine induced gene 2 (Azi2), transcript variant 1, mRNA [NM_013727]	0.69885	0.973574		1.62081e-12	3.72118		1.60394e-12	3.72451		475.955	508.724	561.807	541.118	470.376	491.825	1933.23	1821.49	1994.35	2026.54	1926.14	1660.15
A_55_P2024841	Gstt1	ref|Mus musculus glutathione S-transferase, theta 1 (Gstt1), mRNA [NM_008185]	0.764851	0.973648		1.02437e-10	3.63654		2.91404e-10	3.33171		303.56	251.728	311.267	297.122	315.04	305.21	924.507	1049.58	1213.28	991.961	998.203	1098.18
A_55_P1955906	Stat1	ref|Mus musculus signal transducer and activator of transcription 1 (Stat1), mRNA [NM_009283]	0.90994	0.973733		3.64992e-06	4.93027		1.8739e-07	7.47932		43.3479	40.0239	42.569	13.7623	51.653	27.9414	176.086	191.775	262.705	220.615	187.195	198.091
A_30_P01033227	chr16:84702353-84710928_F	lincRNA:chr16:84702353-84710928 forward strand	0.827594	0.974031		4.04456e-16	49.7956		8.34125e-16	41.7877		7.46871	7.29951	7.41702	7.60543	8.04794	9.79856	347.56	298.871	424.7	415.51	281.205	348.62
A_66_P118091	Tor3a	ref|Mus musculus torsin family 3, member A (Tor3a), mRNA [NM_023141]	0.797842	0.974176		6.61491e-12	5.87825		3.08334e-12	6.43597		515.172	486.461	356.903	314.355	417.511	477.862	2441.24	2622.45	2882.09	2607.05	2334.18	2802.11
A_55_P1975560	Ifi204	ref|Mus musculus interferon activated gene 204 (Ifi204), mRNA [NM_008329]	0.77426	0.974203		9.05428e-13	6.03991		1.6588e-12	5.63536		27180.8	27846.3	29162	26938.8	31118.8	30056.7	170085	148284	196123	152696	173936	171577
A_55_P2277475	9330179D12Rik	ref|PREDICTED: Mus musculus RIKEN cDNA 9330179D12 gene (9330179D12Rik), partial miscRNA [XR_105031]	0.913891	0.97427		2.47782e-06	5.40203		3.49933e-05	3.83723		42.3098	60.401	33.9199	52.9702	75.8854	55.3415	232.006	228.682	259.345	251.899	194.536	259.487
A_55_P2038767	Fam49a	ref|Mus musculus family with sequence similarity 49, member A (Fam49a), transcript variant 1, mRNA [NM_029758]	0.727382	0.974798		2.34234e-15	8.29816		2.96176e-15	8.04207		1885.85	1894.1	1690.23	1798.15	1865.83	1830.09	14516.4	15405.9	15425.2	15136	14750.7	14331.5
A_55_P2192961	A530023O14Rik	ref|Mus musculus RIKEN cDNA A530023O14 gene (A530023O14Rik), mRNA [NM_175648]	0.924793	0.974948		1.69257e-09	24.974		2.91018e-09	22.1884		9.76744	7.44437	9.83497	9.96818	12.8271	7.41127	212.446	169.311	289.596	224.105	168.558	255.521
A_55_P2042046	5430427O19Rik	ref|Mus musculus RIKEN cDNA 5430427O19 gene (5430427O19Rik), mRNA [NM_001163539]	0.697926	0.975099		7.69726e-13	3.64842		4.70167e-12	3.15975		565.499	561.32	589.162	609.081	647.183	679.119	1875.03	2044.03	2376.79	1910.85	1948.98	2266.26
A_55_P2165074	Rnf31	ref|Mus musculus ring finger protein 31 (Rnf31), mRNA [NM_194346]	0.731384	0.975146		2.01557e-12	3.94631		4.75121e-12	3.66228		3059.33	2449.21	2494.09	2585.45	3118.42	2687.97	9352.91	10687.2	11320.9	10947.4	9624.53	9973.61
A_55_P1989733	Nfkbib	ref|Mus musculus nuclear factor of kappa light polypeptide gene enhancer in B-cells inhibitor, beta (Nfkbib), mRNA [NM_010908]	0.668271	0.975205		1.09952e-15	5.89915		1.34256e-15	5.76867		3235.56	2952.05	3037.57	3333.45	3246.34	2657.58	18571.5	17467.7	18064.9	19488	17758.2	15729.7
A_55_P1953414	Rab12	ref|Mus musculus RAB12, member RAS oncogene family (Rab12), mRNA [NM_024448]	0.523265	0.975615		1.78711e-15	3.10142		3.0516e-15	2.98618		3431.44	3561.58	3452.68	3638.18	3466.59	3481.27	10130.4	11224	10917.1	10766	10289.6	10397.1
A_55_P2066240	Zufsp	ref|Mus musculus zinc finger with UFM1-specific peptidase domain (Zufsp), mRNA [NM_028287]	0.882864	0.976232		1.17039e-09	7.42183		9.64323e-09	5.64705		42.5445	48.0012	45.6369	46.1702	58.7941	72.3469	322.877	355.97	334.85	352.686	279.317	363.8
A_55_P1955548	Ezr	ref|Mus musculus ezrin (Ezr), mRNA [NM_009510]	0.80986	0.97699		1.47155e-09	3.21764		1.00681e-08	2.77925		956.957	830.289	959.408	936.237	1112.2	1058.79	2787.78	2808.92	3257.61	2861.98	2829.24	2937.76
A_51_P514085	Mx2	ref|Mus musculus myxovirus (influenza virus) resistance 2 (Mx2), mRNA [NM_013606]	0.849955	0.977084		5.64772e-17	89.1764		1.66267e-16	66.305		261.702	240.91	301.14	352.266	341.022	358.48	24105.9	21881.1	26044.7	24638	20797.2	24938.7
A_55_P2029746	AK132033	gb|Mus musculus adult male hippocampus cDNA, RIKEN full-length enriched library, clone:2900019G23 product:unclassifiable, full insert sequence. [AK132033]	0.847257	0.977104		1.94413e-13	13.7768		1.20427e-12	10.2905		2832.38	3451.72	2787.2	3515.22	3975.99	4342.77	42061.1	49184	34131.1	36858.3	43695.6	40930.8
A_55_P2167040	Pvrl4	ref|Mus musculus poliovirus receptor-related 4 (Pvrl4), transcript variant 1, mRNA [NM_027893]	0.866862	0.977854		1.9278e-07	3.12539		1.5601e-07	3.18269		144.536	141.368	157.981	146.23	126.236	154.768	547.638	384.705	481.172	480.706	481.556	410.503
A_52_P93910	Nrp2	ref|Mus musculus neuropilin 2 (Nrp2), transcript variant 1, mRNA [NM_001077403]	0.737617	0.977944		1.23512e-11	3.02589		1.8855e-11	2.93519		35344.5	31146.9	31052	30025.5	31220.4	37437.6	90172.5	101661	104388	89307.9	101661	98456.6
A_51_P233027	Fam82a2	ref|Mus musculus family with sequence similarity 82, member A2 (Fam82a2), mRNA [NM_001033136]	0.819319	0.977965		6.19117e-11	4.30418		2.53336e-10	3.77405		390.76	373.015	315.367	371.397	428.381	403.437	1706.59	1361.33	1615.88	1697.74	1510.07	1369.94
A_55_P1970710	Mllt6	ref|Mus musculus myeloid/lymphoid or mixed-lineage leukemia (trithorax homolog, Drosophila); translocated to, 6 (Mllt6), mRNA [NM_139311]	0.799913	0.97799		1.85487e-12	5.23047		2.08172e-12	5.16612		3378.81	3511.81	4033.45	3893.63	3909.59	3052.55	17847.1	19198.4	19690.3	18817.7	18834.6	17784.1
A_52_P155554	Cdc42ep2	ref|Mus musculus CDC42 effector protein (Rho GTPase binding) 2 (Cdc42ep2), mRNA [NM_026772]	0.806368	0.97799		9.00046e-11	3.76224		1.38032e-10	3.62424		2692.63	2426.23	2343.1	2631.56	2943.26	2063.39	9837.66	9256.81	8814.11	10492	8940.87	8003.41
A_52_P295067	Snn	ref|Mus musculus stannin (Snn), mRNA [NM_009223]	0.878977	0.978285		8.46012e-12	11.7272		3.98426e-12	13.2811		228.868	204.076	180.397	208.118	152.023	171.27	2323.2	2530.84	2401.63	2530.84	2451.08	2128.03
A_55_P2067842	38412	ref|Mus musculus membrane-associated ring finger (C3HC4) 5 (March5), transcript variant 2, mRNA [NM_001164336]	0.762513	0.978286		8.82398e-14	5.29013		1.25162e-13	5.09793		2407.97	2085.53	2196.06	2024.15	2212.25	2573.47	11679.6	10669.5	13005.2	12265.3	10592.8	11671.5
A_55_P2080130	Aim2	ref|Mus musculus absent in melanoma 2 (Aim2), mRNA [NM_001013779]	0.811267	0.978389		9.01835e-13	6.0912		1.346e-12	5.81528		205.682	177.912	242.285	225.836	219.607	192.55	1231.5	1286.11	1310.77	1379.09	1157.1	1218.34
A_30_P01021483	chr6:57560819-57569928_F	lincRNA:chr6:57560819-57569928 forward strand	0.850881	0.978406		6.12224e-16	38.8412		5.49091e-16	39.8382		9.35236	7.45992	7.6723	7.50915	7.76298	8.05743	300.729	292.396	325.377	289.085	317.77	291.655
A_66_P102159	A_66_P102159	Unknown	0.778269	0.978476		2.54668e-11	3.40742		1.03613e-11	3.6723		78.5201	93.5081	83.9763	79.9319	69.9892	82.3919	312.508	273.237	289.023	297.35	333.603	232.613
A_66_P118004	Rab3ip	ref|Mus musculus RAB3A interacting protein (Rab3ip), mRNA [NM_001003950]	0.815919	0.978484		1.87249e-09	3.0345		2.21447e-09	2.99598		719.32	658.806	558.479	606.793	718.617	590.793	1986.34	1826.54	2034.28	2009.61	1853.97	1855.9
A_55_P2133195	Gm4951	ref|Mus musculus predicted gene 4951 (Gm4951), mRNA [NM_001033767]	0.938695	0.978723		2.46654e-10	45.4717		4.53819e-10	38.9768		97.9504	170.77	203.981	119.601	159.674	267.019	6473.36	6752.94	7541.84	5362.54	6816.9	8458.58
A_30_P01028475	chr16:84707202-84707748_F	lincRNA:chr16:84707202-84707748 forward strand	0.800243	0.978997		5.59151e-19	60.9399		6.38184e-19	58.9012		6.34953	6.13188	6.27498	6.42261	6.39418	6.18516	389.352	373.426	341.022	391.5	290.348	411.181
A_55_P2117656	Slfn8	ref|Mus musculus schlafen 8 (Slfn8), transcript variant 1, mRNA [NM_181545]	0.978674	0.979118		0.0041133	13.4582		0.00417761	13.3814		2462.49	1985.79	2742.74	2395.32	2302.36	2325.3	31527	28864.3	35709	32911.4	30486.9	30527
A_55_P2082733	Cybb	ref|Mus musculus cytochrome b-245, beta polypeptide (Cybb), mRNA [NM_007807]	0.816211	0.980076		3.91542e-10	3.14186		6.83203e-10	3.01122		2766.6	2769.1	2993.67	3085.31	3216.78	2469.84	9262.59	8458.58	8914.88	9352.91	8480.3	8283.93
A_52_P578266	Tank	ref|Mus musculus TRAF family member-associated Nf-kappa B activator (Tank), transcript variant 3, mRNA [NM_011529]	0.796538	0.980156		3.0317e-13	5.19195		1.89818e-13	5.46076		336.373	314.577	329.348	280.837	266.662	377.779	1672.86	1703.87	1758.46	1514.26	1649.6	1890.04
A_51_P414889	Ifi35	ref|Mus musculus interferon-induced protein 35 (Ifi35), mRNA [NM_027320]	0.836794	0.980236		1.04137e-11	5.11271		1.43426e-11	4.94179		3020.77	2571.33	2623.18	2452.44	2993.67	2899.32	12648.7	13661.2	15657.9	14199	12440	14426.2
A_66_P123186	Mapk1ip1l	ref|Mus musculus mitogen-activated protein kinase 1 interacting protein 1-like (Mapk1ip1l), mRNA [NM_178684]	0.641124	0.980309		3.73116e-15	3.30418		3.41123e-15	3.32685		874.54	891.543	776.138	748.05	896.376	832.398	2962.71	2691.7	2751.3	2847.74	2678.3	2709.29
A_55_P2088401	H2-T9	ref|Mus musculus histocompatibility 2, T region locus 9 (H2-T9), mRNA [NM_010399]	0.813101	0.980444		8.2642e-12	4.16925		1.40945e-11	3.96896		1290.13	1233.72	1257.29	1153.02	1426.24	1328.88	5095.12	4758.53	5949.28	4841.71	5054.67	5562.05
A_51_P121447	1110038F14Rik	ref|Mus musculus RIKEN cDNA 1110038F14 gene (1110038F14Rik), mRNA [NM_054099]	0.710909	0.98054		6.23431e-14	3.46366		1.03668e-13	3.32814		4894.01	4706.7	4437.4	4161.25	4950.99	5274.07	15396.3	16217.9	16952.4	15901.8	15414.5	16307
A_55_P2168736	Relb	ref|Mus musculus avian reticuloendotheliosis viral (v-rel) oncogene related B (Relb), mRNA [NM_009046]	0.842103	0.980883		2.11556e-11	4.74534		5.88457e-11	4.28483		1490.42	1350.33	1353.89	1406.9	1512.17	1640.7	6271.96	6816.9	6744.99	6533.77	6032.75	6899.61
A_55_P2230913	Etv6	ref|Mus musculus ets variant gene 6 (TEL oncogene) (Etv6), mRNA [NM_007961]	0.673325	0.980961		2.18276e-17	5.87183		3.27646e-17	5.61455		606.793	598.169	542.805	564.492	627.386	600.579	3416.02	3330.45	3531.34	3493.12	3484.65	3115.18
A_52_P577384	Il18bp	ref|Mus musculus interleukin 18 binding protein (Il18bp), mRNA [NM_010531]	0.90085	0.980976		3.89747e-08	4.39118		1.21934e-08	4.99245		791.382	610.755	646.506	536.759	637.76	585.802	2937.76	2755.5	3291.66	3047.9	2950.41	2798.04
A_66_P138673	Whamm	ref|Mus musculus WAS protein homolog associated with actin, golgi membranes and microtubules (Whamm), mRNA [NM_001004185]	0.803217	0.980982		8.89073e-14	5.85283		7.63441e-13	4.65578		299.919	268.201	241.726	293.777	369.505	336.46	1445.75	1605.49	1724.66	1768.49	1355.02	1577.15
A_55_P2114953	Usp18	ref|Mus musculus ubiquitin specific peptidase 18 (Usp18), mRNA [NM_011909]	0.885202	0.981129		3.52483e-15	41.3295		3.64349e-15	41.007		1487.32	1215.47	1521.21	1321.08	1336.18	1506.41	59971.9	51948.7	62155.7	55967.4	53025.5	61440.4
A_30_P01032767	chr9:88575075-88611650_R	lincRNA:chr9:88575075-88611650 reverse strand	0.851879	0.981145		2.25565e-10	4.05249		3.37849e-10	3.90285		405.248	393.456	363.298	300.271	479.524	427.894	1452.18	1688	1604.27	1617.67	1501.41	1530.09
A_51_P405668	38412	ref|Mus musculus membrane-associated ring finger (C3HC4) 5 (March5), transcript variant 1, mRNA [NM_027314]	0.692251	0.981238		8.96464e-17	5.47251		6.31016e-17	5.68529		2134.97	2196.06	2247.34	2096.11	2012.4	2097.27	11913.4	11510	12500.5	12094.8	11392.5	11743.7
A_55_P1965000	Ddx58	ref|Mus musculus DEAD (Asp-Glu-Ala-Asp) box polypeptide 58 (Ddx58), mRNA [NM_172689]	0.766095	0.98147		4.72068e-16	7.48269		8.83233e-16	6.91844		2753.02	2238.16	2897.31	2820.04	2706.1	2804.25	19488	18220.8	20735.3	18779.9	18932.8	19525.9
A_51_P161021	Ifit2	ref|Mus musculus interferon-induced protein with tetratricopeptide repeats 2 (Ifit2), mRNA [NM_008332]	0.907153	0.981665		8.80317e-16	132.687		1.80454e-15	106.717		291.405	289.318	437.043	440.892	410.885	371.498	46527.6	39446.2	48031.7	42968.7	43019.4	44914.7
A_30_P01025572	chr6:57583950-57624216_F	lincRNA:chr6:57583950-57624216 forward strand	0.782418	0.982159		8.76953e-18	14.656		8.65334e-18	14.6891		723.099	649.718	717.502	643.261	711.234	692.994	9858.14	9252.32	11533.2	10157.8	9552.75	10266.8
A_51_P163252	Schip1	ref|Mus musculus schwannomin interacting protein 1 (Schip1), transcript variant 4, mRNA [NM_013928]	0.950363	0.982241		2.20207e-07	11.3813		1.99093e-07	11.5935		8.44589	9.93183	17.5375	8.10864	10.9177	15.0332	91.7102	139.874	161.624	140.751	109.021	127.769
A_66_P128525	Slfn5	ref|Mus musculus schlafen 5 (Slfn5), mRNA [NM_183201]	0.861882	0.982352		2.21169e-13	9.15418		2.865e-14	12.4876		117.407	113.568	130.079	84.69	105.043	72.8643	1106.28	1203.98	1039.09	987.03	1183.55	1123.36
A_55_P2051405	Tet2	ref|Mus musculus tet oncogene family member 2 (Tet2), mRNA [NM_001040400]	0.835387	0.982488		5.73822e-13	5.63645		8.09784e-13	5.4255		296.445	282.078	337.097	286.335	361.7	289.596	1572.34	1779.68	1849.73	1687.65	1704.34	1708.01
A_51_P389751	Relb	ref|Mus musculus avian reticuloendotheliosis viral (v-rel) oncogene related B (Relb), mRNA [NM_009046]	0.837765	0.982592		6.05704e-12	4.46564		1.25682e-11	4.16369		2499.29	2243.6	2164.02	2202.15	2526.63	2552.51	9864.29	10253.3	10573	10519.7	9376.28	10272.5
A_55_P2086664	Tspan33	ref|Mus musculus tetraspanin 33 (Tspan33), mRNA [NM_146173]	0.92283	0.982675		8.57289e-06	3.12375		2.1739e-05	2.85922		768.419	1063.5	537.679	964.415	811.153	696.071	2075.44	2859.41	2263.59	2919.29	2304.12	1894.1
A_66_P105689	Trim34a	ref|Mus musculus tripartite motif-containing 34A (Trim34a), mRNA [NM_030684]	0.73918	0.982894		3.8907e-15	4.2644		2.16873e-15	4.50525		1389.45	1207.58	1392.25	1212.44	1214.54	1278.2	5891.83	5279.92	5772.58	5344.72	5647.51	5654.17
A_55_P2054491	Slc31a2	ref|Mus musculus solute carrier family 31, member 2 (Slc31a2), mRNA [NM_025286]	0.847361	0.983067		3.64913e-13	6.4129		1.94074e-13	6.92788		1027.7	809.861	756.03	726.002	742.496	880.098	5250.72	5645.16	5565.52	5624.85	5010.71	5567.06
A_55_P1955778	Adamts4	ref|Mus musculus a disintegrin-like and metallopeptidase (reprolysin type) with thrombospondin type 1 motif, 4 (Adamts4), mRNA [NM_172845]	0.968422	0.983078		2.24689e-09	157.933		1.86261e-09	168.702		23.5589	14.7922	56.9116	20.8127	20.4054	36.3756	4434.64	4129.35	4341.57	4277.94	3992.01	4427.57
A_30_P01027543	chr1:175705225-175717250_R	lincRNA:chr1:175705225-175717250 reverse strand	0.938154	0.983415		1.22597e-10	21.8401		1.009e-10	22.7415		982.688	1397.66	1923.88	1778.81	1124.21	1113.13	31562	27997.3	31179.3	29544.5	33320	26518.3
A_51_P477019	Rnaset2a	gb|Mus musculus adult male testis cDNA, RIKEN full-length enriched library, clone:4930532K22 product:hypothetical Ribonuclease Rh-like structure containing protein, full insert sequence. [AK015947]	0.868203	0.983427		2.21014e-11	5.02371		2.45574e-11	4.96776		84.2217	90.3649	85.0382	99.3143	85.1421	75.2208	437.264	415.263	463.739	399.588	415.165	482.786
A_66_P128761	Pydc3	ref|Mus musculus pyrin domain containing 3 (Pydc3), mRNA [NM_001162938]	0.941941	0.983463		5.87434e-14	220.628		1.14661e-13	175.846		6.10267	5.97004	11.588	6.08337	11.0094	11.5429	1590.98	1337.48	2017.01	1270.16	1568.75	2049.99
A_51_P295192	Nfkbia	ref|Mus musculus nuclear factor of kappa light polypeptide gene enhancer in B-cells inhibitor, alpha (Nfkbia), mRNA [NM_010907]	0.785332	0.983603		2.29261e-19	23.2078		5.32216e-19	19.7342		12467.6	11671.5	12467.6	12476.3	14401.2	15670.9	278091	275043	310321	281134	273011	296054
A_52_P53906	Ccnd2	ref|Mus musculus cyclin D2 (Ccnd2), mRNA [NM_009829]	0.9179	0.984107		1.17227e-10	9.30136		9.67034e-11	9.57399		1053.66	942.364	1072.6	930.879	1033.91	967.904	9651.25	8769.63	10017.3	8347.91	9769.71	9918.46
A_55_P2179974	Spsb1	ref|Mus musculus splA/ryanodine receptor domain and SOCS box containing 1 (Spsb1), mRNA [NM_029035]	0.896034	0.98425		7.17776e-09	3.72595		5.61714e-09	3.8119		145.775	255.466	199.705	210.63	183.988	170.493	809.423	667.336	736.892	752.585	770.152	655.009
A_55_P1991811	Gm5431	ref|Mus musculus predicted gene 5431 (Gm5431), mRNA [NM_001024230]	0.855327	0.984513		1.65938e-13	6.59717		1.45955e-13	6.7012		621.465	498.32	552.304	516.506	562.415	536.119	3790.05	3473.32	3761.52	3778.51	3435.97	3639.44
A_55_P2086811	Sp140	ref|Mus musculus Sp140 nuclear body protein (Sp140), mRNA [NM_001013817]	0.85287	0.984534		2.1134e-14	8.28153		2.35657e-14	8.1609		3033.15	2872.72	3296.91	3376.47	3327.22	2546.32	26695.3	21545.5	28055.6	26599.3	23864.9	24246.7
A_51_P418908	Larp1	ref|Mus musculus La ribonucleoprotein domain family, member 1 (Larp1), mRNA [NM_028451]	0.863505	0.98454		7.59549e-11	3.81266		7.09651e-11	3.8359		966.014	837.387	784.919	774.526	903.619	849.865	3357.33	3124.48	3370.86	3234.89	3356.17	3108.71
A_52_P547187	Tab2	ref|Mus musculus TGF-beta activated kinase 1/MAP3K7 binding protein 2 (Tab2), mRNA [NM_138667]	0.855544	0.984887		3.96446e-10	3.02033		4.83601e-10	2.97599		3466.59	4069.12	4458.68	4666.1	4121.63	3268.47	12543	11665	11756.7	12893.9	11967.2	10643.6
A_52_P467389	Slc15a3	ref|Mus musculus solute carrier family 15, member 3 (Slc15a3), mRNA [NM_023044]	0.804676	0.985651		1.36107e-14	4.53236		3.18523e-15	5.24793		6128.42	6258.93	6554.18	5435.51	5770.98	4959.92	30764.9	27258.1	28117.9	31435.3	26347.9	27201.5
A_51_P176377	Usp25	ref|Mus musculus ubiquitin specific peptidase 25 (Usp25), mRNA [NM_013918]	0.759923	0.985733		1.2081e-15	4.12891		5.44929e-15	3.62716		2156.98	1996.7	2073.71	2209.49	2373.99	2417.83	7749.03	8610.01	9319.26	8446.28	8290.83	8499.13
A_55_P2068607	Rnf19b	ref|Mus musculus ring finger protein 19B (Rnf19b), mRNA [NM_029219]	0.816066	0.985858		2.47385e-14	4.59144		3.43483e-14	4.44825		7071.99	7088.67	8073.06	7069.05	8101.65	7446.77	37310.7	29927.8	35344.5	32202.8	35107.7	33433.3
A_55_P2472435	Gbp3	ref|Mus musculus guanylate binding protein 3 (Gbp3), mRNA [NM_018734]	0.895389	0.986358		7.78913e-18	76.6465		1.59352e-17	63.2889		402.122	498.69	625.055	574.551	561.215	666.606	38798.1	35974.8	40580.5	36187.4	37983.9	39558.5
A_51_P469008	Ehd1	ref|Mus musculus EH-domain containing 1 (Ehd1), mRNA [NM_010119]	0.803239	0.98643		3.98267e-18	10.7433		3.44527e-18	10.9798		16406.7	13964.7	15089.9	13805	14614.4	15414.5	161503	159788	168501	159788	171233	153024
A_30_P01030888	chr11:53592946-53637922_R	lincRNA:chr11:53592946-53637922 reverse strand	0.96829	0.986544		1.27152e-05	8.0071		2.49576e-07	17.3315		31.8919	21.7902	20.0988	6.73459	7.31998	28.886	195.295	166.851	216.717	228.868	169.311	174.999
A_51_P428364	Psma6	ref|Mus musculus proteasome (prosome, macropain) subunit, alpha type 6 (Psma6), mRNA [NM_011968]	0.869856	0.986759		2.64211e-10	3.01937		2.47669e-10	3.03398		14898.7	12370.4	11558.8	10754.1	12599.7	14889.4	36817.4	36901.7	43216.7	37076.1	35149.1	43165.8
A_51_P495581	Tlr1	ref|Mus musculus toll-like receptor 1 (Tlr1), mRNA [NM_030682]	0.843637	0.986861		1.49432e-12	3.60313		2.78889e-13	4.17437		1780.91	1800.4	1473.06	1444.55	1451.27	1393.7	6517.94	5921.72	5681.67	6241.17	6000.64	5627.19
A_52_P570266	Psmb10	ref|Mus musculus proteasome (prosome, macropain) subunit, beta type 10 (Psmb10), mRNA [NM_013640]	0.859352	0.98692		1.66023e-12	4.09949		1.08244e-12	4.26575		39157.5	31865.3	35037.2	32534.9	34131.1	33554.1	136941	133077	167697	142312	144389	143511
A_55_P2042813	Gbp11	ref|Mus musculus guanylate binding protein 11 (Gbp11), mRNA [NM_001039647]	0.97023	0.987003		1.16957e-06	13.5301		2.31237e-06	11.7879		38.3052	15.0136	24.633	17.9685	35.3851	32.1568	613.067	195.573	291.655	225.04	589.162	253.691
A_55_P2127557	3110003A17Rik	ref|Mus musculus RIKEN cDNA 3110003A17 gene (3110003A17Rik), mRNA [NM_028440]	0.803384	0.987482		2.6295e-14	3.50586		4.81799e-14	3.34249		6616.72	6920.21	6952.42	6487.29	7152.84	7606.41	21036.4	25204.6	25850.4	25278.1	23919.5	21859.9
A_55_P1967491	Zmynd15	ref|Mus musculus zinc finger, MYND-type containing 15 (Zmynd15), mRNA [NM_001029929]	0.942396	0.987517		7.86081e-07	3.7906		1.86251e-06	3.47221		231.308	158.817	146.019	156.197	233.933	183.891	627.734	667.697	722.333	708.051	523.879	785.126
A_55_P1966833	Xaf1	ref|Mus musculus XIAP associated factor 1 (Xaf1), mRNA [NM_001037713]	0.919505	0.987869		3.69055e-12	8.82635		7.72938e-12	7.96364		3201.87	3110.86	3932.96	3718.74	3494.33	3952.91	30527	28708.7	30594.8	33239.2	27180.8	28498.5
A_55_P2084112	Rnf135	ref|Mus musculus ring finger protein 135 (Rnf135), mRNA [NM_028019]	0.844332	0.987889		3.90665e-13	3.64749		3.55249e-13	3.67666		575.228	466.926	473.319	448.312	522.186	510.947	1734.86	1766.65	2017.57	1902	1648.11	1903.45
A_55_P1970474	Tmem67	ref|Mus musculus transmembrane protein 67 (Tmem67), mRNA [NM_177861]	0.884093	0.988212		5.57093e-15	9.28277		1.20704e-14	8.33901		191.545	237.756	251.017	234.747	265.511	244.802	2117.58	1992	2235.68	2281.08	1990.89	2003.77
A_55_P2189893	A630073K07Rik	gb|Mus musculus 3 days neonate thymus cDNA, RIKEN full-length enriched library, clone:A630073K07 product:unclassifiable, full insert sequence. [AK042233]	0.962016	0.98822		4.29883e-06	5.28413		2.48781e-05	4.18609		39.4641	48.2117	29.9194	48.8484	31.9577	70.6041	152.668	242.347	227.473	243.671	166.187	200.342
A_55_P1961152	Pou3f1	ref|Mus musculus POU domain, class 3, transcription factor 1 (Pou3f1), mRNA [NM_011141]	0.948089	0.988362		1.76934e-09	8.55206		7.50507e-10	9.73849		276.865	251.017	306.457	197.882	300.271	233.536	2159.23	2234.29	2844.97	2482.71	2501.71	2131.72
A_55_P2038262	Gm4902	ref|Mus musculus predicted gene 4902 (Gm4902), mRNA [NM_001164327]	0.911091	0.98837		7.24925e-15	16.8177		9.69135e-15	15.969		2343.75	1914.7	2488.91	2066.82	2392.83	2546.85	38490.1	33394	41167	36942.7	36097.2	38208.3
A_51_P120093	Snx10	ref|Mus musculus sorting nexin 10 (Snx10), transcript variant 1, mRNA [NM_028035]	0.81062	0.988439		4.38938e-14	3.204		3.35821e-14	3.26921		4129.35	3880.97	4083.24	3672.13	3793.73	4275.57	12484.9	12273.8	13964.7	12360.9	12265.3	13632.9
A_55_P1975430	St3gal3	ref|Mus musculus ST3 beta-galactoside alpha-2,3-sialyltransferase 3 (St3gal3), transcript variant 1, mRNA [NM_009176]	0.90482	0.988796		1.38878e-11	4.74727		5.75992e-12	5.20811		2216.55	1909.26	1929.48	1726.46	2037.66	1700.1	9256.81	9918.46	9442.81	10175.4	9339.96	8800.68
A_55_P2110086	ENSMUST00000110898	ens|RAS guanyl releasing protein 1 Gene [Source:MGI (curated);Acc:MGI:1314635] [ENSMUST00000110898]	0.948023	0.989037		4.28996e-06	3.10033		6.5846e-05	2.43427		45.7351	50.4108	56.8481	64.625	54.2507	74.6288	130.81	149.192	200.434	189.99	108.642	183.24
A_30_P01031957	chr1:175705225-175717250_F	lincRNA:chr1:175705225-175717250 forward strand	0.972649	0.989747		4.34289e-05	5.17686		1.71407e-05	5.9758		76.5601	82.6435	63.81	105.177	108.158	22.5679	400.462	370.218	384.796	452.85	381.093	320.48
A_51_P212977	AA960436	ref|Mus musculus expressed sequence AA960436 (AA960436), mRNA [NM_133954]	0.905155	0.990092		1.10924e-13	6.62415		5.5172e-14	7.22419		327.606	269.378	250.652	232.613	282.293	251.963	1895.55	1731.73	2009.05	1974.4	1657.62	1956.69
A_52_P15008	Mapkapk2	ref|Mus musculus MAP kinase-activated protein kinase 2 (Mapkapk2), mRNA [NM_008551]	0.821991	0.990098		5.22996e-18	6.57253		3.58374e-18	6.87761		5474.08	5168.39	4918.83	4815.27	4995.45	4913.04	35149.1	34024.8	32911.4	34766.3	33778.1	32564.2
A_51_P275454	Trim30a	ref|Mus musculus tripartite motif-containing 30A (Trim30a), mRNA [NM_009099]	0.884403	0.990153		2.21931e-15	7.22058		4.64338e-15	6.59432		1490.83	1421.21	1604.27	1597.72	1654.29	1637.98	10445.5	10022.1	12125.9	11074.1	10423.8	10662.8
A_55_P2064004	Rapgef2	ref|Mus musculus Rap guanine nucleotide exchange factor (GEF) 2 (Rapgef2), mRNA [NM_001099624]	0.885123	0.990404		2.68598e-16	9.17535		3.3989e-16	8.87924		809.423	751.48	795.81	821.075	825.04	766.552	7176.68	6865.74	7510.01	6608.93	6780.61	8039.56
A_55_P1955172	Camk2d	gb|Mus musculus 13 days embryo stomach cDNA, RIKEN full-length enriched library, clone:D530006I24 product:calcium/calmodulin-dependent protein kinase II, delta, full insert sequence. [AK142435]	0.924394	0.990443		1.49113e-09	3.39417		2.53007e-09	3.24884		165.871	187.874	153.072	157.279	209.903	160.429	591.99	570.894	571.544	612.272	585.043	524.38
A_55_P2066578	Ifi204	gb|Mus musculus interferon activated gene 204, mRNA (cDNA clone MGC:18551 IMAGE:4018506), complete cds. [BC010546]	0.947952	0.991084		4.15308e-11	8.24658		3.23789e-11	8.54123		4688.79	5554.73	5868.6	5135.54	5248.54	4993.38	44914.7	38720.2	49618.8	40800.5	45245.9	45469.1
A_55_P1966731	Ifi203	ref|Mus musculus interferon activated gene 203 (Ifi203), transcript variant 1, mRNA [NM_001045481]	0.924801	0.991798		1.63348e-17	31.7934		2.81924e-17	28.28		727.211	754.601	889.845	872.408	871.272	890.505	25113.9	22873.7	27096.1	25528.1	25159.2	23578.8
A_51_P513244	Zfp949	ref|Mus musculus zinc finger protein 949 (Zfp949), transcript variant 1, mRNA [NM_001142943]	0.937311	0.991923		5.73112e-09	3.10893		9.52926e-09	2.98756		333.201	283.391	294.071	267.668	332.901	342.196	894.148	1010.43	950.314	992.147	933.93	904.358
A_55_P2023424	Trip10	ref|Mus musculus thyroid hormone receptor interactor 10 (Trip10), mRNA [NM_134125]	0.909494	0.991931		3.37935e-11	3.03715		4.85397e-11	2.9581		5010.71	4891.97	5254.73	5326.6	5290.54	4819.27	15695.9	14537.6	15800.7	15729.7	15707.9	14252.2
A_66_P140103	Itga4	ref|Mus musculus integrin alpha 4 (Itga4), mRNA [NM_010576]	0.973149	0.99202		3.2663e-05	3.80531		1.18482e-05	4.31403		67.1432	68.0626	56.3741	65.4268	44.4543	59.4053	192.998	272.507	272.914	228.125	250.485	245.056
A_30_P01028276	chr11:53596919-53672731_R	lincRNA:chr11:53596919-53672731 reverse strand	0.949983	0.992591		2.46917e-12	8.97604		1.35864e-12	9.79174		75.1197	67.8323	67.6252	52.5205	77.6476	63.6743	593.984	678.488	643.078	742.682	603.073	565.499
A_55_P2024245	Mthfr	ref|Mus musculus 5,10-methylenetetrahydrofolate reductase (Mthfr), transcript variant 1, mRNA [NM_001161798]	0.921463	0.992594		2.21632e-13	5.11166		1.21686e-13	5.45063		917.02	801.256	917.465	786.82	786.313	878.063	4438.94	4018.66	5040.32	4452.5	4447.26	4434.64
A_55_P1998244	Itgb8	ref|Mus musculus integrin beta 8 (Itgb8), mRNA [NM_177290]	0.967075	0.993291		2.60808e-14	57.3368		2.55056e-14	57.6693		5.90399	6.05216	5.9678	5.9493	5.83163	5.90485	342.021	367.441	288.415	355.068	346.709	288.335
A_52_P117393	Tlr6	ref|Mus musculus toll-like receptor 6 (Tlr6), mRNA [NM_011604]	0.917436	0.993484		1.56495e-14	5.04121		9.36712e-15	5.3203		955.048	952.846	1056.66	886.735	997.92	906.743	5258.73	4738.78	4920.54	4699.85	5374.44	4758.53
A_55_P2027022	Prdm1	ref|Mus musculus PR domain containing 1, with ZNF domain (Prdm1), mRNA [NM_007548]	0.919238	0.993494		1.1477e-12	3.49923		5.64225e-12	3.09271		608.296	664.032	684.592	777.102	788.075	640.866	2286.62	2244.84	2314.04	2111.13	2589.22	2124.19
A_55_P2067942	D16Ertd472e	ref|Mus musculus DNA segment, Chr 16, ERATO Doi 472, expressed (D16Ertd472e), mRNA [NM_025967]	0.9525	0.993712		3.72238e-10	4.07901		9.07443e-09	3.08913		175.346	200.103	164.663	207.035	253.586	250.358	651.73	698.909	894.334	754.324	711.352	743.97
A_51_P367285	Rnf135	ref|Mus musculus ring finger protein 135 (Rnf135), mRNA [NM_028019]	0.929121	0.993881		2.69959e-12	3.56075		4.32173e-12	3.42655		1145.29	967.394	1010.99	1035.35	1175.53	1013.83	3620.57	3544.83	3951.27	3728.81	3465.63	3854.16
A_55_P2045622	Setdb2	ref|Mus musculus SET domain, bifurcated 2 (Setdb2), mRNA [NM_001081024]	0.914668	0.994011		5.53836e-18	10.7997		4.67147e-18	11.0803		751.646	771.595	779.951	707.438	763.551	761.526	8111.76	8136.54	8522.14	8149.52	8180.08	8279.91
A_51_P235123	Nfkbie	ref|Mus musculus nuclear factor of kappa light polypeptide gene enhancer in B-cells inhibitor, epsilon (Nfkbie), mRNA [NM_008690]	0.899601	0.994021		3.27749e-18	8.04401		1.10821e-18	9.32033		1987.31	1827.05	1890.96	1539.45	1667.42	1692.22	15911.7	16034.6	13996.7	14828.7	16650.8	14220.7
A_55_P2062549	Gm6524	ref|Mus musculus predicted gene 6524 (Gm6524), non-coding RNA [NR_028307]	0.917831	0.994764		1.87084e-14	3.63454		1.2231e-14	3.76595		1683.21	1715.13	1658.77	1499.74	1592.08	1775.37	5915.56	6099.18	6320.84	5882.04	6363.92	5994.82
A_52_P141338	Acot10	ref|Mus musculus acyl-CoA thioesterase 10 (Acot10), mRNA [NM_022816]	0.960016	0.994928		5.29612e-09	3.07103		6.93694e-09	3.00715		565.06	474.999	463.19	406.849	477.173	671.038	1538.38	1497.87	1571.04	1468.17	1480.74	1641.27
A_55_P2026818	Slc4a7	ref|Mus musculus solute carrier family 4, sodium bicarbonate cotransporter, member 7 (Slc4a7), mRNA [NM_001033270]	0.934957	0.995169		1.84319e-13	3.66745		2.21748e-13	3.61145		2798.81	2176.81	2203.38	2310.04	2338.55	2567.06	8427.56	8647.1	8948.31	8503.26	8735.65	8642.9
A_52_P267391	Trim12a	ref|Mus musculus tripartite motif-containing 12A (Trim12a), mRNA [NM_023835]	0.925803	0.995194		4.78195e-14	3.43986		1.98436e-13	3.08784		3317.31	3142.94	3455.31	3530.12	3887.16	3569.98	10578.2	10972.5	12450.4	11510	10734.7	11516.4
A_55_P1976694	40787	ref|Mus musculus septin 11 (Sept11), mRNA [NM_001009818]	0.965097	0.995261		4.38289e-11	5.27693		1.5418e-10	4.61556		332.145	312.08	237.169	296.135	382.056	321.336	1328.52	1785.11	1567.55	1760.17	1424.86	1461.36
A_55_P2066543	Orai2	ref|Mus musculus ORAI calcium release-activated calcium modulator 2 (Orai2), mRNA [NM_178751]	0.959224	0.995322		9.17666e-10	3.14279		6.13858e-09	2.7293		905.324	811.153	1004.87	991.728	1147.2	977.681	2567.77	2857.62	3134.67	3145.12	2479.27	2909.19
A_55_P2075385	Orai2	ref|Mus musculus ORAI calcium release-activated calcium modulator 2 (Orai2), mRNA [NM_178751]	0.947347	0.996071		1.50986e-14	4.63146		1.1472e-14	4.75882		509.603	474.081	546.145	521.799	515.436	446.365	2410.3	2352.37	2331.59	2461.8	2320.79	2284.24
A_66_P124724	Rnf19b	ens|ring finger protein 19B Gene [Source:MGI (curated);Acc:MGI:1922484] [ENSMUST00000030584]	0.966752	0.99619		8.15286e-13	6.1835		8.59072e-13	6.14549		260.757	186.486	228.125	240.29	199.385	233.033	1430.4	1276.08	1484.75	1259.12	1364.45	1558.78
A_55_P2416762	1700099I09Rik	ref|PREDICTED: Mus musculus RIKEN cDNA 1700099I09 gene (1700099I09Rik), partial miscRNA [XR_105583]	0.981148	0.996779		3.92261e-07	3.01664		5.45887e-07	2.93443		52.5898	53.8114	52.4987	57.6149	46.0264	60.3491	158.358	154.234	167.561	146.61	148.538	185.918
A_52_P198473	Pcgf5	gb|Mus musculus 18-day embryo whole body cDNA, RIKEN full-length enriched library, clone:1110054A01 product:unclassifiable, full insert sequence. [AK004240]	0.978098	0.997108		8.72637e-10	3.75027		2.20028e-09	3.45727		119.066	117.066	103.609	109.217	114.464	145.775	452.605	382.758	449.535	441.393	452.85	386.03
A_55_P2151601	Samd9l	ref|Mus musculus sterile alpha motif domain containing 9-like (Samd9l), mRNA [NM_010156]	0.97223	0.997522		2.59108e-14	5.87419		2.62478e-14	5.8656		5268.22	4499.04	4991.3	4627.77	4876.4	5228.93	26776.9	26993	33089.8	30594.8	25904.2	30056.7
A_51_P493857	Katna1	ref|Mus musculus katanin p60 (ATPase-containing) subunit A1 (Katna1), mRNA [NM_011835]	0.976382	0.997565		2.29723e-11	3.73188		1.00731e-11	4.01653		1795.91	2177.41	2104.26	2026.96	2012.96	1603.38	8149.52	6628.65	7841.97	7377.42	7937.67	7170.71
A_55_P2135200	Slfn10-ps	ref|Mus musculus schlafen 10, pseudogene (Slfn10-ps), mRNA [NM_181542]	0.979879	0.997852		1.50225e-11	4.06533		6.01441e-11	3.5946		3343.86	3410.34	3429.3	3547.29	3871.29	4083.24	13272.9	13234.4	14854.4	14157.7	12987.2	14092.1
A_52_P305279	Spata13	ref|Mus musculus spermatogenesis associated 13 (Spata13), mRNA [NM_001033272]	0.98464	0.998187		4.49632e-10	3.44076		7.10752e-10	3.3129		378.742	358.48	371.575	356.903	398.719	396.443	1193.02	1121.02	1574.52	1159.19	1230.3	1469.59
A_52_P535484	Gvin1	ref|Mus musculus GTPase, very large interferon inducible 1 (Gvin1), transcript variant A, mRNA [NM_029000]	0.984932	0.998255		3.79109e-14	9.4124		1.22182e-13	8.00292		3121.45	3136.85	3752.93	3945.52	3666.53	4098.84	29834.6	31987	32022.5	35205.2	27711.6	30925.3
A_55_P2152566	Sp110	ref|Mus musculus Sp110 nuclear body protein (Sp110), mRNA [NM_175397]	0.981273	0.998273		1.4535e-12	4.10169		1.10265e-12	4.20785		4868.29	5131.62	5983.19	5497.27	4827.3	5195.33	22424.7	19875.5	23020	21448.7	22657.5	21036.4
A_55_P2097259	ENSMUST00000065640	ens|zinc finger with UFM1-specific peptidase domain Gene [Source:MGI Symbol;Acc:MGI:1919830] [ENSMUST00000065640]	0.973099	0.998294		6.50183e-19	11.6967		4.3808e-19	12.4426		1135.57	1208.25	1190.7	1046.31	1072.38	1203.32	13519.9	13460.1	14341.4	14239.4	12719.9	14320.6
A_51_P386670	Dse	ref|Mus musculus dermatan sulfate epimerase (Dse), mRNA [NM_172508]	0.984972	0.998417		2.28119e-10	3.17277		4.30763e-10	3.02246		591.99	624.419	704.346	674.788	668.392	665.59	2037.66	1918.42	2124.93	1956.69	2178.62	1939.27
A_55_P1966774	Serpina3i	ref|Mus musculus serine (or cysteine) peptidase inhibitor, clade A, member 3I (Serpina3i), mRNA [NM_001199940]	0.991057	0.998528		2.69088e-14	25.9638		2.89672e-14	25.5689		6.71348	6.6909	6.45506	6.72265	6.819	6.60107	165.833	157.359	171.68	191.402	129.866	179.217
A_55_P1956827	Ogfr	ref|Mus musculus opioid growth factor receptor (Ogfr), mRNA [NM_031373]	0.991252	0.999319		5.26008e-13	3.56438		4.26792e-13	3.62656		21256.3	21036.4	22248.2	21334.5	21527.6	20505.2	76046.8	71225.2	84087.3	75752.2	78854.2	76268.5
A_52_P1197913	Gadd45b	ref|Mus musculus growth arrest and DNA-damage-inducible 45 beta (Gadd45b), mRNA [NM_008655]	0.99775	0.999808		1.63231e-16	10.2842		6.86918e-17	11.7251		4074.76	4528.13	3852.56	3426.45	3876.13	3623.83	43165.8	42494.8	42002.9	48382.6	40205.4	39748.1
A_51_P193146	Ms4a6c	ref|Mus musculus membrane-spanning 4-domains, subfamily A, member 6C (Ms4a6c), transcript variant 1, mRNA [NM_028595]	0.998979	0.999875		8.8352e-11	4.17771		5.97162e-11	4.33876		2600.01	2649.31	3376.47	2280.29	2837.69	3211.43	11058.7	11154.2	13598.9	11498.8	11145.7	13077.5
A_30_P01017895	chr1:175654606-175672031_R	lincRNA:chr1:175654606-175672031 reverse strand	0.999491	1.00004		1.49474e-13	4.26556		3.52965e-13	3.94486		12820.8	12484.9	12665.4	12575.3	14654.9	13937.7	50234.8	53257.6	58941.7	54823.2	51148.3	55913.1
A_55_P2081303	Tet2	ref|Mus musculus tet oncogene family member 2 (Tet2), mRNA [NM_001040400]	0.997464	1.00024		6.63985e-13	4.59378		9.87003e-13	4.41952		808.722	963.473	865.404	944.915	957.441	838.508	4077.87	3895.25	4118.49	4107.94	4227.83	3769.61
A_51_P127841	Pdss1	ref|Mus musculus prenyl (solanesyl) diphosphate synthase, subunit 1 (Pdss1), mRNA [NM_019501]	0.997265	1.00032		1.21563e-09	3.10321		5.26943e-09	2.78183		397.966	350.575	303.83	328.195	388.36	464.254	1030.77	1065.12	1182.73	1194.51	966.235	1126.32
A_51_P381584	Stx6	ref|Mus musculus syntaxin 6 (Stx6), mRNA [NM_021433]	0.99642	1.00052		8.20379e-09	3.49685		4.36126e-09	3.70071		124.889	87.9767	105.619	87.3006	86.7379	129.45	387.357	391.376	332.046	361.279	419.55	332.83
A_55_P2082529	Sav1	ref|Mus musculus salvador homolog 1 (Drosophila) (Sav1), mRNA [NM_022028]	0.979226	1.00081		5.05923e-17	3.17307		3.93587e-17	3.23218		2703.85	2755.5	2818.09	2814.38	2593.89	2724.55	9157.89	8283.93	8669.9	8845.94	8786.06	8484.42
A_55_P1954156	Wdr43	ref|Mus musculus WD repeat domain 43 (Wdr43), mRNA [NM_175639]	0.982265	1.00128		2.44003e-13	3.43569		7.41568e-14	3.79051		1703.4	1764.2	1512.17	1363.78	1590.21	1567.55	5677.34	5435.51	5932.4	5686.79	5550.11	5819.58
A_52_P30312	Ccr9	ref|Mus musculus chemokine (C-C motif) receptor 9 (Ccr9), transcript variant 2, mRNA [NM_009913]	0.994596	1.0014		5.47004e-08	6.92837		4.48669e-09	10.1034		27.8163	30.3783	45.7351	28.5285	12.3436	36.0281	217.462	251.128	235.552	238.491	190.407	284.298
A_51_P108901	Ccdc86	ref|Mus musculus coiled-coil domain containing 86 (Ccdc86), mRNA [NM_023731]	0.977057	1.00194		4.33317e-14	5.07302		2.59469e-14	5.35562		6232.09	4588.8	4890.28	4728.94	5059.22	5008.98	24895.5	27343.3	26721.3	28254.6	24319.1	26695.3
A_55_P1970270	B3gnt2	ref|Mus musculus UDP-GlcNAc:betaGal beta-1,3-N-acetylglucosaminyltransferase 2 (B3gnt2), transcript variant 1, mRNA [NM_016888]	0.977526	1.00197		1.86421e-12	3.74334		1.78368e-12	3.75758		1842.18	1688.47	1742.33	1595.73	1768.12	1910.32	6292.86	6026.06	7434.91	6250.69	6450.07	7038.24
A_51_P322871	Sh3bp4	ref|Mus musculus SH3-domain binding protein 4 (Sh3bp4), mRNA [NM_133816]	0.991386	1.00219		8.4634e-07	4.67086		7.61473e-06	3.63213		58.7257	33.9063	63.3007	49.7771	101.54	53.3213	199.485	227.87	284.436	254.061	226.267	226.662
A_55_P2170737	Igf2bp2	ref|Mus musculus insulin-like growth factor 2 mRNA binding protein 2 (Igf2bp2), mRNA [NM_183029]	0.978567	1.00328		7.22503e-10	4.68864		9.69159e-10	4.547		1154.38	1219.1	900.392	926.258	1211.52	1250.16	5219.51	5243.08	4751.61	5647.51	4856.16	4783.33
A_55_P1989956	Lphn2	ref|Mus musculus latrophilin 2 (Lphn2), mRNA [NM_001081298]	0.992268	1.00328		0.0002222	4.8371		0.00201742	3.40297		44.0876	21.9223	21.2871	58.1513	52.1838	19.5113	92.4807	187.748	132.164	115.824	180.537	110.593
A_30_P01028856	chr8:41934312-41945487_R	lincRNA:chr8:41934312-41945487 reverse strand	0.98606	1.00347		1.69653e-07	5.52939		4.40436e-09	9.24538		346.971	174.914	157.476	147.879	85.2992	163.328	1304.34	1198.32	1070.89	1262.7	938.771	1427.03
A_55_P2118674	Tnip1	ref|Mus musculus TNFAIP3 interacting protein 1 (Tnip1), transcript variant 1, mRNA [NM_021327]	0.96371	1.00388		2.60361e-14	8.26298		5.09121e-14	7.56098		13701.1	13137.5	13198.6	14015.2	15507.7	14447.2	114010	98709.4	120427	107211	105457	121382
A_55_P2045258	Ehd1	ref|Mus musculus EH-domain containing 1 (Ehd1), mRNA [NM_010119]	0.952015	1.00407		2.89241e-16	9.31082		1.91795e-16	9.8747		2644.17	1995.73	2089.58	1868.29	2255.14	2221.63	20953.4	21128.5	19892	20452.6	20307.1	21468
A_55_P1966721	9930105H17Rik	gb|Mus musculus RIKEN cDNA 9930105H17 gene, mRNA (cDNA clone IMAGE:3587376), containing frame-shift errors. [BC027236]	0.955808	1.00453		5.80241e-12	4.16494		8.82585e-12	4.00685		1146.64	1034.27	1064.6	1112.2	1053.66	1226.9	4294.28	4212.03	5036.13	4719.44	4046.33	4834.66
A_55_P2003991	H2-T24	ref|Mus musculus histocompatibility 2, T region locus 24 (H2-T24), mRNA [NM_008207]	0.978974	1.00462		4.14795e-07	4.09062		9.10369e-07	3.76455		133.946	84.3093	103.448	98.3798	123.008	125.603	429.54	399.01	478.96	487.112	408.936	418.371
A_52_P637812	Prrg4	ref|Mus musculus proline rich Gla (G-carboxyglutamic acid) 4 (transmembrane) (Prrg4), mRNA [NM_178695]	0.976311	1.0048		1.00144e-06	3.36656		0.00101052	1.89096		69.7519	71.108	78.5996	110.506	154.079	131.085	332.83	194.974	231.05	269.69	210.231	268.981
A_55_P2103837	Gbp4	ref|Mus musculus guanylate binding protein 4 (Gbp4), mRNA [NM_008620]	0.979309	1.00488		1.48205e-14	125.593		7.11522e-15	158.341		24.0059	10.9211	25.689	14.7945	18.9119	12.3687	2520.68	2020.92	2658.51	2175.45	2408.8	2626.27
A_55_P2157102	A_55_P2157102	Unknown	0.938121	1.00488		1.55571e-13	4.00941		1.59778e-13	3.99987		41953.4	39032.8	40420.5	39244.4	40169.1	42876.5	147566	176597	165434	166320	161884	162683
A_55_P2133248	Gm8995	ref|PREDICTED: Mus musculus predicted gene 8995 (Gm8995), miscRNA [XR_035350]	0.966035	1.00494		7.58916e-13	10.1275		1.59848e-12	9.07917		1585.81	1620.36	1825.53	1859.76	1776.47	1997.25	16926.5	16650.8	17179.5	17313.4	17575.8	16156.2
A_51_P272563	Naa25	ref|Mus musculus N(alpha)-acetyltransferase 25, NatB auxiliary subunit (Naa25), mRNA [NM_172722]	0.942176	1.00501		8.06278e-15	6.33173		3.54583e-15	6.99182		1007.3	1001.12	912.753	859.885	953.91	844.398	5946.81	5788.2	6708.62	5957.54	6347.62	6202.35
A_52_P368057	Slc7a11	ref|Mus musculus solute carrier family 7 (cationic amino acid transporter, y+ system), member 11 (Slc7a11), mRNA [NM_011990]	0.988101	1.0051		2.29088e-09	54.6328		1.80149e-09	58.4129		6.49415	9.79591	15.4565	6.57176	6.88883	18.5448	518.13	569.799	525.701	449.953	505.715	691.411
A_55_P2085060	Vgf	ref|Mus musculus VGF nerve growth factor inducible (Vgf), mRNA [NM_001039385]	0.982626	1.00555		1.5796e-08	13.4801		2.14688e-08	12.7417		43.7248	14.4928	27.2205	17.7776	40.1837	28.947	372.318	300.906	375.128	384.956	381.796	291.003
A_52_P420216	N4bp1	ref|Mus musculus NEDD4 binding protein 1 (N4bp1), mRNA [NM_030563]	0.965179	1.0062		2.34063e-10	6.94986		6.41093e-11	8.2841		88.8124	76.1119	83.9332	55.2855	60.7427	101.612	530.405	637.933	584.286	507.105	626.157	634.097
A_55_P2103698	Isg15	ref|Mus musculus ISG15 ubiquitin-like modifier (Isg15), mRNA [NM_015783]	0.969327	1.00634		4.62613e-14	51.1893		5.36835e-14	49.3119		10648.8	8487.95	11194.5	10965.6	9209.45	11432.1	505903	505903	527569	505903	478912	567988
A_51_P191469	Rnf31	ref|Mus musculus ring finger protein 31 (Rnf31), mRNA [NM_194346]	0.90919	1.00651		5.21094e-14	3.86387		5.21981e-14	3.8633		3284.14	3145.78	3060.39	3097.52	3480.31	2989.94	12012.9	11729.9	12778.2	13621.5	12035.4	11202.2
A_55_P2092963	Traf2	ref|Mus musculus TNF receptor-associated factor 2 (Traf2), mRNA [NM_009422]	0.908096	1.00687		1.05501e-13	3.84419		7.42894e-14	3.96397		6037.77	5396.84	5758.19	5243.08	5747.82	5799.85	20016.5	22384.3	23731.2	22576	21823.6	22086.8
A_55_P2236291	Ppap2a	ref|Mus musculus phosphatidic acid phosphatase type 2A (Ppap2a), transcript variant 2, mRNA [NM_008903]	0.979314	1.00705		4.88012e-05	4.33562		0.000360069	3.32741		48.4861	20.4788	54.5017	39.8722	49.4206	61.6471	162.707	163.529	164.992	133.359	153.339	219.07
A_30_P01020726	chr16:9249688-9275013_F	lincRNA:chr16:9249688-9275013 forward strand	0.981368	1.00716		0.000688783	3.52614		0.000660012	3.54784		40.8989	68.1164	98.5764	98.4241	30.1645	93.091	264.648	215.909	212.143	237.387	293.314	177.864
A_55_P2135808	Setdb2	gb|Mus musculus NOD-derived CD11c +ve dendritic cells cDNA, RIKEN full-length enriched library, clone:F630035N16 product:hypothetical protein, full insert sequence. [AK089197]	0.966993	1.00717		4.65338e-08	5.13272		1.73467e-07	4.41317		24.1431	29.3881	33.0876	40.2696	26.2439	35.5333	138.016	121.955	186.486	162.805	176.039	111.851
A_30_P01031526	chr1:175654606-175672031_R	lincRNA:chr1:175654606-175672031 reverse strand	0.930964	1.00718		5.42548e-12	4.26831		6.65646e-12	4.1867		12766.7	12951.2	13786.8	12918	13815.5	13845.2	60636.5	50752.8	57632.7	52966.8	62155.7	54964
A_52_P266132	Fgl2	ref|Mus musculus fibrinogen-like protein 2 (Fgl2), mRNA [NM_008013]	0.97161	1.00719		1.07241e-10	18.3035		9.95353e-11	18.5713		137.828	156.967	171.421	137.864	175.544	149.786	2604.52	2723.04	3345.25	3099.24	2628.09	2977.12
A_55_P2039230	Pydc4	gb|Mus musculus lung RCB-0558 LLC cDNA, RIKEN full-length enriched library, clone:G730009L22 product:unclassifiable, full insert sequence. [AK165868]	0.98149	1.00727		1.44189e-09	43.8845		5.54646e-10	56.636		25.9462	20.9558	26.6198	28.9029	8.99585	26.6703	1035.78	837.172	1438.55	846.737	1058.5	1421.99
A_55_P2140212	TC1616199	tc|Q3J0L9_RHOS4 (Q3J0L9) Hydrogenase maturation factor F, partial (3%) [TC1616199]	0.952311	1.00731		2.05043e-13	14.1391		1.00194e-12	10.9216		2880.49	3265.98	2474.98	3382.56	3541.14	4302.92	40030.2	45573.3	35743.7	46167.8	38134.3	37983.9
A_55_P1971951	Cd86	ref|Mus musculus CD86 antigen (Cd86), mRNA [NM_019388]	0.961678	1.00748		7.58842e-10	7.11687		1.09281e-09	6.78125		441.956	298.871	529.736	436.186	492.589	385.073	3000.53	2362.83	3625.09	3169.41	2740.46	3027.9
A_30_P01025660	chr1:107866276-107887102_R	lincRNA:chr1:107866276-107887102 reverse strand	0.971829	1.00782		1.15064e-06	5.16078		0.000141645	2.93645		12.5385	22.7387	32.9006	29.4832	42.2875	40.9772	80.7752	123.78	125.801	87.3351	104.937	140.603
A_30_P01024706	chr1:175660642-175671878_R	lincRNA:chr1:175660642-175671878 reverse strand	0.947077	1.00784		1.3631e-08	3.37969		6.57245e-08	2.96643		2294.88	2748.83	2877.5	3082.96	3170.51	2814.38	8937.16	9044.34	8517.42	9130.64	9425.8	8195.41
A_55_P2057936	Gm12250	ref|Mus musculus predicted gene 12250 (Gm12250), mRNA [NM_001135115]	0.946477	1.00786		1.40344e-15	32.7085		2.52768e-15	28.7781		286.214	204.387	259.664	260.816	278.615	314.869	7930.52	7803.47	8742.92	9034.32	7325.95	8368.77
A_55_P2052939	Dyrk2	ref|Mus musculus dual-specificity tyrosine-(Y)-phosphorylation regulated kinase 2 (Dyrk2), mRNA [NM_001014390]	0.948374	1.00818		1.89978e-08	3.56932		1.59286e-08	3.62719		226.135	146.576	172.42	131.952	213.971	197.755	581.228	714.52	648.512	679.477	588.962	690.248
A_66_P116098	Ptpn2	ref|Mus musculus protein tyrosine phosphatase, non-receptor type 2 (Ptpn2), transcript variant 1, mRNA [NM_008977]	0.89058	1.00821		3.04263e-13	3.52778		7.42099e-13	3.28725		309.722	374.598	368.658	385.458	367.248	383.568	1292.1	1143.86	1303.97	1219.1	1262.18	1284.06
A_51_P214747	Parp12	ref|Mus musculus poly (ADP-ribose) polymerase family, member 12 (Parp12), mRNA [NM_172893]	0.922239	1.00827		4.51975e-13	5.72465		1.86878e-13	6.34135		1167.9	1271.93	1344.17	1115.52	1119.63	1206.16	7490.26	6412.18	7708.32	6841.51	7526.17	7369.24
A_51_P304170	Rtp4	ref|Mus musculus receptor transporter protein 4 (Rtp4), mRNA [NM_023386]	0.942573	1.00864		6.28572e-10	4.62246		7.11022e-10	4.56369		17206.9	16418.1	18750	17620.9	17950	17878	84279.8	72500.3	86787.5	83564.4	77349.3	84011.5
A_55_P2039086	Nfkbiz	ref|Mus musculus nuclear factor of kappa light polypeptide gene enhancer in B-cells inhibitor, zeta (Nfkbiz), transcript variant 1, mRNA [NM_030612]	0.957851	1.00884		2.17185e-12	22.4013		1.88407e-12	23.0582		114.817	70.9972	109.612	104.752	69.0338	116.578	2320.15	2145.21	2099.6	2279.02	2005.99	2350.74
A_51_P452629	Tlr2	ref|Mus musculus toll-like receptor 2 (Tlr2), mRNA [NM_011905]	0.949221	1.00908		1.13544e-12	15.8533		2.64665e-12	13.6723		3228.84	3106.56	3812.71	4159.52	3865.66	3801.62	50752.8	51751	57513	51091.7	52046	58332
A_55_P1996862	Psme2	ref|Mus musculus proteasome (prosome, macropain) 28 subunit, beta (Psme2), transcript variant 1, mRNA [NM_011190]	0.842707	1.00958		3.09919e-15	3.92181		1.99408e-15	4.07724		61760.6	60059.3	61020.2	57513	59170.9	60792.3	244132	216889	267764	251954	241355	238975
A_55_P2137611	Irgm2	ref|Mus musculus immunity-related GTPase family M member 2 (Irgm2), mRNA [NM_019440]	0.881029	1.00959		6.94648e-18	14.4226		9.78651e-18	13.6229		1796.53	1818.84	2203.99	2078.17	2104.26	2009.05	26806.6	28055.6	28678.9	28028.4	28117.9	28174.5
A_55_P2172867	Sykb	gb|Mus musculus ES cells cDNA, RIKEN full-length enriched library, clone:C330013E14 product:spleen tyrosine kinase, full insert sequence. [AK049207]	0.951315	1.00996		1.0064e-06	3.38835		3.66837e-07	3.74102		59.1567	57.1064	66.1189	40.1503	80.1789	53.1759	207.223	174.84	241.246	227.115	196.079	202.23
A_51_P418016	Ccnj	ref|Mus musculus cyclin J (Ccnj), mRNA [NM_172839]	0.960185	1.00997		3.28569e-08	6.90345		4.27595e-08	6.65636		66.4487	75.298	82.6676	97.888	110.796	43.8845	527.344	511.493	523.327	522.628	549.814	505.844
A_55_P2111790	Gem	ref|Mus musculus GTP binding protein (gene overexpressed in skeletal muscle) (Gem), mRNA [NM_010276]	0.968575	1.01		5.08443e-11	46.1703		3.18429e-11	52.1007		9.29838	8.9814	13.7728	8.97387	11.8574	7.89621	398.446	430.285	647.008	383.749	514.94	579.221
A_51_P417854	Rab20	ref|Mus musculus RAB20, member RAS oncogene family (Rab20), mRNA [NM_011227]	0.906147	1.01015		1.53729e-12	5.12627		2.06876e-12	4.96846		302.73	231.894	293.851	263.31	282.62	313.774	1269.11	1502.24	1498.29	1282.02	1405.34	1634.69
A_55_P2177073	A_55_P2177073	Unknown	0.984153	1.01042		0.000518173	9.25494		0.000130063	13.0856		97.1478	297.796	464.254	423.853	107.368	107.107	3204.98	1672.86	2035.55	1904.11	3494.33	1691.75
A_30_P01027743	chr2:128142035-128142481_R	lincRNA:chr2:128142035-128142481 reverse strand	0.959966	1.01044		3.84532e-09	10.3898		1.60986e-09	12.0155		53.3302	43.563	33.9328	21.909	55.7987	43.2578	420.409	405.02	533.188	446.839	380.9	549.083
A_51_P475938	Mfsd6l	ref|Mus musculus major facilitator superfamily domain containing 6-like (Mfsd6l), mRNA [NM_146004]	0.954635	1.01058		3.06642e-11	18.2311		2.10525e-11	19.6135		6.83035	5.98703	5.93316	5.88279	5.80296	5.84223	102.562	94.8398	134.162	119.358	85.0382	132.731
A_55_P2094925	Srgn	ref|Mus musculus serglycin (Srgn), mRNA [NM_011157]	0.913372	1.01084		1.45537e-12	6.67628		1.64624e-12	6.57591		8119.64	8591.53	9217.76	7293.02	9339.96	10213.6	55913.1	54694.2	62966.6	58122.1	56333.3	60792.3
A_55_P2005605	Olfr576	ref|Mus musculus olfactory receptor 576 (Olfr576), mRNA [NM_001001805]	0.968088	1.01124		9.92377e-07	8.18417		3.75991e-07	9.64081		21.106	48.3475	27.3129	41.3057	20.6572	20.7861	259.61	228.969	256.403	234.813	305.21	219.505
A_30_P01025357	chr6:57583950-57624216_F	lincRNA:chr6:57583950-57624216 forward strand	0.890003	1.0116		2.76713e-16	15.8507		4.11711e-16	14.7985		374.936	395.614	466.784	422.389	420.806	498.448	6337.07	6136.07	7136.5	6235.11	6605.72	6982.85
A_52_P679860	Herc6	ref|Mus musculus hect domain and RLD 6 (Herc6), mRNA [NM_025992]	0.892925	1.01162		3.01142e-16	16.9522		3.84665e-16	16.2296		224.209	196.794	238.307	208.429	232.236	256.734	3805.84	3481.27	4009.2	3716.43	3908.5	3787.42
A_55_P2005549	Tnn	ref|Mus musculus tenascin N (Tnn), mRNA [NM_177839]	0.976013	1.01178		2.02962e-05	9.80272		1.29124e-05	10.7501		18.8642	7.15727	33.2808	13.2512	14.3378	18.2632	115.513	159.493	217.507	178.951	133.695	172.928
A_55_P2086810	Sp140	ref|Mus musculus Sp140 nuclear body protein (Sp140), mRNA [NM_001013817]	0.880166	1.01205		2.16094e-15	10.0948		2.2583e-15	10.0297		532.261	529.046	613.534	600.446	616.382	493.436	6174.47	4941.73	5797.44	6054.95	5658.88	5348.8
A_30_P01029470	chr6:3333825-3349525_R	lincRNA:chr6:3333825-3349525 reverse strand	0.885959	1.01269		1.40862e-12	5.40684		3.09489e-12	4.96965		434.957	449.619	412.326	478.1	434.764	521.799	2195.45	2322.56	2536.11	2633.01	2362.83	2159.98
A_52_P306305	Akap2	ref|Mus musculus A kinase (PRKA) anchor protein 2 (Akap2), transcript variant 1, mRNA [NM_001035533]	0.914465	1.01271		4.51741e-12	8.11008		3.23352e-12	8.49371		864.235	1109.66	1149.91	847.976	1027.98	1143.55	6755.75	10344	8327.11	8398.41	8571.31	8376.9
A_55_P2017914	Csf1	ref|Mus musculus colony stimulating factor 1 (macrophage) (Csf1), transcript variant 3, mRNA [NM_001113530]	0.954852	1.01335		1.1517e-06	5.71324		2.69987e-07	7.02233		142.064	135.206	190.984	96.0311	148.445	144.294	877.162	947.321	856.566	921.334	999.498	804.757
A_51_P363947	Cdkn1a	ref|Mus musculus cyclin-dependent kinase inhibitor 1A (P21) (Cdkn1a), transcript variant 1, mRNA [NM_007669]	0.848082	1.01348		3.87157e-14	5.42495		7.34984e-14	5.06781		15865.4	13805	13100.2	15622.1	16347.7	14346.4	78173.9	76046.8	77854.9	92105.5	71299.3	73308.9
A_30_P01030240	chr11:53592946-53637922_R	lincRNA:chr11:53592946-53637922 reverse strand	0.966283	1.01363		6.24378e-07	12.1741		9.60051e-07	11.2121		9.19564	7.91758	29.7996	15.4267	9.71114	19.0023	149.118	152.844	162.879	178.022	115.033	188.82
A_55_P2060966	Mov10	ref|Mus musculus Moloney leukemia virus 10 (Mov10), transcript variant 1, mRNA [NM_001163440]	0.838681	1.0139		5.49716e-13	3.98866		5.76854e-13	3.97152		1921.34	1689.76	1855.38	1820.98	2001.41	1743.78	6558.73	7002.72	8246.69	7848.49	7083.27	7095.56
A_55_P2024555	Ppap2a	ref|Mus musculus phosphatidic acid phosphatase type 2A (Ppap2a), transcript variant 2, mRNA [NM_008903]	0.927633	1.01501		6.57812e-07	3.57832		1.59535e-06	3.28448		368.564	335.493	366.086	336.639	403.82	453.928	1182.73	1364.45	1320.25	1206.66	1269.46	1453.79
A_55_P2181222	Pydc3	ref|Mus musculus pyrin domain containing 3 (Pydc3), mRNA [NM_001162938]	0.945887	1.01557		3.84293e-12	59.9189		3.02593e-12	63.9023		207.66	149.496	283.079	153.037	178.417	277.445	12860.9	9980.53	15159.1	10145.8	12599.7	15927.1
A_51_P229599	Etnk1	ref|Mus musculus ethanolamine kinase 1 (Etnk1), mRNA [NM_029250]	0.839341	1.01558		5.80866e-14	6.03232		1.71451e-13	5.34617		361.279	398.349	415.997	424.103	450.546	475.621	2270.35	2390.34	2477.21	2427.57	2592.45	2236.15
A_51_P111932	Tor1aip2	ref|Mus musculus torsin A interacting protein 2 (Tor1aip2), transcript variant 2, mRNA [NM_022329]	0.865966	1.0156		2.33238e-11	4.32645		1.2693e-11	4.59378		1058.5	924.757	945.15	846.526	912.753	1046.1	4171.06	3934.32	4563.42	4189.03	4231.93	4415.62
A_51_P193686	1700012B09Rik	ref|Mus musculus RIKEN cDNA 1700012B09 gene (1700012B09Rik), mRNA [NM_029306]	0.962982	1.01585		9.05812e-08	21.2945		1.77346e-06	11.4261		7.16328	7.86164	7.99036	16.9582	7.41569	23.1819	133.278	137.961	211.467	163.639	135.235	184.076
A_55_P1995045	Zc3hav1	ref|Mus musculus zinc finger CCCH type, antiviral 1 (Zc3hav1), transcript variant 2, mRNA [NM_028864]	0.856537	1.01594		9.70846e-11	3.56385		8.56262e-11	3.6022		788.955	850.655	815.449	656.39	896.593	946.658	2620.45	3031.89	3136.85	2779.87	3145.78	2992.63
A_30_P01032951	chr17:29374758-29387733_F	lincRNA:chr17:29374758-29387733 forward strand	0.845493	1.01647		4.80947e-14	7.38897		5.61638e-14	7.24417		680.731	690.248	735.173	611.221	738.094	851.687	5001	4860.87	5709.31	5645.16	4906.57	5254.73
A_55_P1966719	A_55_P1966719	Unknown	0.809417	1.01655		3.35413e-12	3.43484		2.96198e-12	3.46954		3017	3241.4	3177.99	3304	2960.65	3240.05	11538.8	9313.45	11538.8	11291.1	10554	10936
A_55_P1978521	Gbp10	ref|Mus musculus guanylate-binding protein 10 (Gbp10), mRNA [NM_001039646]	0.864578	1.01667		2.21644e-11	4.72764		1.4741e-11	4.93218		71.9025	104.048	88.5285	81.7088	82.9684	90.3436	481.172	369.433	402.78	403.608	434.072	429.913
A_51_P178872	Ttc9c	ref|Mus musculus tetratricopeptide repeat domain 9C (Ttc9c), mRNA [NM_027412]	0.779154	1.01711		6.85746e-13	3.37272		9.77205e-12	2.77979		605.725	668.586	641.804	725.414	766.552	879.372	2030.9	2134.97	2299.65	2258.27	2125.52	2188.46
A_52_P179785	Ripk2	ref|Mus musculus receptor (TNFRSF)-interacting serine-threonine kinase 2 (Ripk2), mRNA [NM_138952]	0.849325	1.01788		8.07097e-16	17.9668		4.41127e-16	20.1123		142.478	115.303	96.179	91.5178	101.236	128.371	2207.35	2034.84	2116.99	2160.73	2260.62	2056.11
A_51_P423578	Slfn2	ref|Mus musculus schlafen 2 (Slfn2), mRNA [NM_011408]	0.760643	1.01802		1.46037e-15	5.73744		2.4517e-15	5.42175		7708.32	6350.26	7348.33	7219.08	8563.59	7256.21	40294.6	39624.4	42927.1	42876.5	41118.5	41021.7
A_51_P228768	Slfn3	ref|Mus musculus schlafen 3 (Slfn3), mRNA [NM_011409]	0.836441	1.01895		6.09888e-15	11.8919		2.30848e-14	9.71967		142.381	136.75	139.706	136.304	186.522	207.66	1747.53	1645.94	1652	1677.04	1649.03	1816.57
A_51_P174434	Cenpj	ref|Mus musculus centromere protein J (Cenpj), mRNA [NM_001014996]	0.755489	1.0196		1.46476e-12	3.29269		2.65422e-12	3.14708		729.594	787.197	840.812	828.404	854.135	828.048	2593.89	2323.2	2871.72	2663.67	2615.55	2633.01
A_30_P01027573	chr1:85036677-85038530_R	lincRNA:chr1:85036677-85038530 reverse strand	0.851007	1.01984		3.64133e-10	4.01533		4.29275e-10	3.95394		236.591	157.173	172.458	145.103	230.987	212.723	742.496	779.438	743.068	747.676	748.662	814.432
A_55_P2165544	Aebp2	ref|Mus musculus AE binding protein 2 (Aebp2), transcript variant 1, mRNA [NM_001005605]	0.742268	1.01989		1.28239e-14	4.72861		8.47135e-15	4.92976		531.225	505.557	527.603	446.365	538.824	549.814	2258.89	2548.44	2617.18	2669.4	2290.11	2616.28
A_52_P161488	Clec4e	ref|Mus musculus C-type lectin domain family 4, member e (Clec4e), mRNA [NM_019948]	0.871978	1.01994		5.13819e-16	49.656		1.23307e-15	40.2103		2765.84	2144.61	2335.64	2826.11	3342.47	2941.22	111285	124977	122804	123461	122328	120069
A_30_P01024184	chr1:87348082-87409907_F	lincRNA:chr1:87348082-87409907 forward strand	0.76116	1.0202		1.03051e-16	10.1598		1.0834e-16	10.0856		753.42	748.05	828.8	757.131	870.717	769.555	8126.4	6959.17	8563.59	8104.46	7993.99	7945.38
A_55_P2025870	A730037C10Rik	ref|Mus musculus RIKEN cDNA A730037C10 gene (A730037C10Rik), mRNA [NM_177203]	0.950805	1.02041		0.00238863	3.19351		0.00229392	3.21329		47.974	28.9237	43.5421	103.852	17.4584	35.1059	157.773	102.845	121.041	131.524	136.304	116.142
A_55_P2095727	Pml	ref|Mus musculus promyelocytic leukemia (Pml), transcript variant 2, mRNA [NM_178087]	0.823911	1.02045		3.71666e-11	4.08791		6.17994e-11	3.90113		1244.46	1269.9	1698.21	1838.1	1387.05	1287.27	5812.73	5205.78	6012.29	6166.77	5932.4	5282.48
A_55_P2073895	Mina	gb|Mus musculus 18 days pregnant adult female placenta and extra embryonic tissue cDNA, RIKEN full-length enriched library, clone:3830408E23 product:hypothetical protein, full insert sequence. [AK014426]	0.910159	1.02069		1.21173e-08	6.64458		2.52447e-07	4.56073		45.1026	23.374	28.6513	33.9615	52.2707	55.3749	181.916	258.754	187.014	209.96	230.567	193.554
A_55_P2350067	ENSMUST00000151122	gb|Mus musculus adult male aorta and vein cDNA, RIKEN full-length enriched library, clone:A530072M11 product:unclassifiable, full insert sequence. [AK080160]	0.907126	1.02092		4.36786e-06	3.27326		3.58981e-06	3.33708		60.3888	33.8215	37.9322	42.5126	60.4135	30.3049	168.018	123.95	130.236	149.725	143.49	134.131
A_55_P2075200	Tor3a	ref|Mus musculus torsin family 3, member A (Tor3a), mRNA [NM_023141]	0.731442	1.021		6.34022e-16	6.69893		3.12987e-16	7.30809		5472.18	4973	5072.21	4911.34	5227.48	4406.75	34024.8	33050.9	36817.4	36779.1	34725.3	34385.2
A_55_P2120706	A_55_P2120706	Unknown	0.792372	1.02101		1.826e-12	4.43684		2.48759e-12	4.30702		785.703	704.526	679.01	800.313	708.753	770.361	3225.48	2880.49	3550.48	3566.27	2961.68	3325.14
A_55_P1991812	Gm5431	ref|Mus musculus predicted gene 5431 (Gm5431), mRNA [NM_001024230]	0.860506	1.02106		5.39478e-12	8.04761		7.54116e-12	7.69147		379.291	250.417	408.516	353.92	415.165	321.486	3033.15	2423.04	2828.65	2801.34	2713.24	2912.01
A_52_P226929	Cflar	ref|Mus musculus CASP8 and FADD-like apoptosis regulator (Cflar), transcript variant 1, mRNA [NM_207653]	0.681754	1.02108		7.86746e-19	11.4197		8.60474e-19	11.2645		633.091	607.58	619.551	602.418	611.352	718.204	7104.41	6902.96	7156.31	7166.24	7394.82	7050.94
A_51_P210956	Vcam1	ref|Mus musculus vascular cell adhesion molecule 1 (Vcam1), mRNA [NM_011693]	0.920064	1.02143		5.34906e-09	10.3389		1.43294e-08	8.83912		741	563.398	440.708	1006.55	517.333	605.725	6215.7	5603.84	5819.58	6412.18	5663.59	5949.28
A_55_P2099110	A_55_P2099110	Unknown	0.869724	1.02197		5.0035e-08	3.48512		1.47332e-07	3.16819		139.168	127.885	104.464	101.848	153.701	168.711	435.543	445.784	415.51	407.224	400.32	528.874
A_55_P1978987	Ifih1	ref|Mus musculus interferon induced with helicase C domain 1 (Ifih1), transcript variant 1, mRNA [NM_027835]	0.907854	1.02213		1.9101e-12	35.1434		2.15745e-12	34.1695		40.6195	30.6045	22.7118	39.06	26.568	31.5347	1062.1	978.637	1214.8	1070.15	1036.07	1215.47
A_51_P131561	1600029D21Rik	ref|Mus musculus RIKEN cDNA 1600029D21 gene (1600029D21Rik), mRNA [NM_029639]	0.936088	1.02216		3.18958e-08	14.3248		3.46635e-08	14.0984		21.3864	33.2808	41.29	24.1935	35.459	38.2991	472.746	443.617	419.03	436.489	492.193	437.264
A_52_P215106	Pik3r6	ref|Mus musculus phosphoinositide-3-kinase, regulatory subunit 6 (Pik3r6), transcript variant 2, mRNA [NM_001004435]	0.816074	1.02296		6.7745e-11	4.26927		7.56321e-11	4.22419		3072.93	2877.5	3212.54	3294.86	3278.91	2905.56	12893.9	11928.3	14229.5	14271	12550	13092.9
A_51_P196629	Fam102b	ref|Mus musculus family with sequence similarity 102, member B (Fam102b), mRNA [NM_001163567]	0.792421	1.02297		4.98569e-10	3.07099		5.89915e-10	3.03208		5022.19	6062.09	7074.44	7006.12	5817.57	5859.65	17770.5	18543.2	18852.9	17811.2	19580.1	19065.8
A_55_P2213828	4933412E12Rik	ref|PREDICTED: Mus musculus RIKEN cDNA 4933412E12 gene (4933412E12Rik), partial miscRNA [XR_105385]	0.847109	1.02336		3.63129e-10	4.91372		1.74001e-09	4.18116		437.464	281.943	354.728	407.611	477.388	394.781	1579.33	1638.43	2049.56	2011.84	1518.57	1858.21
A_51_P492893	Foxp4	ref|Mus musculus forkhead box P4 (Foxp4), transcript variant 3, mRNA [NM_028767]	0.942306	1.02379		7.2954e-06	8.00153		6.52221e-05	5.53327		6.68214	25.4422	28.3538	25.1577	44.8374	13.4542	128.821	121.535	149.861	152.602	152.602	108.016
A_55_P2103115	Tor1aip2	ref|Mus musculus torsin A interacting protein 2 (Tor1aip2), transcript variant 5, mRNA [NM_172843]	0.641428	1.02403		1.27113e-14	3.7472		4.44934e-15	4.10604		2603.79	2552.51	2697.11	2348.62	2519.29	2472.58	10139.5	9009.93	10180.4	9696.85	10038.8	10283.9
A_51_P184484	Mmp13	ref|Mus musculus matrix metallopeptidase 13 (Mmp13), mRNA [NM_008607]	0.901256	1.02425		1.44154e-11	24.1396		7.48204e-12	27.7729		1894.1	1919.21	1513	1100.01	1694.68	2083.8	41704.1	40710.1	45617.5	39624.4	46392.4	45302.4
A_55_P2001334	Gpr31c	gb|Mus musculus adult female vagina cDNA, RIKEN full-length enriched library, clone:9930022F21 product:similar to G PROTEIN COUPLED RECEPTOR [Mus musculus], full insert sequence. [AK036897]	0.848291	1.02441		8.27585e-09	3.86028		6.07115e-10	5.04364		116.432	149.118	105.329	102.247	82.0795	105.043	460.721	429.662	547.096	491.958	434.394	545.706
A_51_P331870	Rnf145	ref|Mus musculus ring finger protein 145 (Rnf145), transcript variant 1, mRNA [NM_028862]	0.822283	1.02441		6.53486e-09	3.22046		1.09728e-08	3.08824		463.399	574.662	669.472	683.681	512.323	621.814	1700.1	1873.47	1871.4	2037.66	1825.53	1722.51
A_55_P2110738	Pttg1	ref|Mus musculus pituitary tumor-transforming gene 1 (Pttg1), transcript variant 2, mRNA [NM_013917]	0.844722	1.02476		1.15907e-09	4.63583		6.4627e-10	4.93447		96.622	67.4305	63.6955	65.2895	91.2903	62.1464	347.231	340.203	353.288	366.358	330.751	371.652
A_30_P01021447	chr1:175653557-175671940_R	lincRNA:chr1:175653557-175671940 reverse strand	0.707321	1.02498		2.03886e-12	3.41862		2.0975e-12	3.41088		11693.3	11417.8	11967.2	11266.9	12450.4	12370.4	39369.8	38023.4	42876.5	40325.4	40760.9	42093.2
A_51_P488510	Appl1	ref|Mus musculus adaptor protein, phosphotyrosine interaction, PH domain and leucine zipper containing 1 (Appl1), mRNA [NM_145221]	0.787006	1.02506		5.76288e-11	3.96211		4.21248e-11	4.07857		745.539	780.633	692.822	667.697	717.701	830.289	2587.78	3283.23	2965.79	3142.94	3014.7	2866.55
A_55_P1975874	Bcl2l15	ref|Mus musculus BCLl2-like 15 (Bcl2l15), transcript variant 1, mRNA [NM_001142959]	0.941827	1.02542		1.14025e-05	8.32699		0.000364626	4.5875		22.8679	19.9741	7.20441	45.1677	19.1842	23.4192	124.724	108.98	131.348	127.694	113.762	132.519
A_51_P230439	Ppfibp2	ref|Mus musculus PTPRF interacting protein, binding protein 2 (liprin beta 2) (Ppfibp2), transcript variant 1, mRNA [NM_008905]	0.799481	1.02548		1.55797e-09	3.29269		8.9702e-10	3.44756		2139.56	1743.78	1759.68	1670.54	1946.41	1896.47	5464.6	6962.07	6121.21	5716.44	6162.07	7120.19
A_66_P112006	H2-T10	ref|Mus musculus histocompatibility 2, T region locus 10 (H2-T10), mRNA [NM_010395]	0.742929	1.02567		2.92899e-12	4.10661		3.65363e-12	4.02435		1080.14	999.207	1079.02	1019.62	1106.28	1182.97	4196.29	3990.63	4809.93	4123.06	4387.85	4797.94
A_51_P234539	Nfxl1	ref|Mus musculus nuclear transcription factor, X-box binding-like 1 (Nfxl1), mRNA [NM_133921]	0.818849	1.02588		4.73945e-10	4.28886		1.99663e-10	4.68125		168.222	198.638	171.752	161.461	179.181	164.689	711.352	885.09	746.578	768.941	730.723	903.619
A_55_P1964347	A_55_P1964347	Unknown	0.788901	1.02605		7.12934e-10	3.3839		5.17922e-10	3.47577		334.68	322.242	262.967	254.389	283.391	393.912	1084.34	1025.35	1017.96	1069.19	1097.65	1041.97
A_52_P42834	Usp25	ref|Mus musculus ubiquitin specific peptidase 25 (Usp25), mRNA [NM_013918]	0.662113	1.02619		1.00955e-13	3.82904		9.96707e-14	3.83327		1223.76	1226.9	1243.16	1186.34	1355.68	1249.56	4377.53	4681.32	5100.42	4813.93	4672.57	5024.28
A_66_P136354	Lcp2	ref|Mus musculus lymphocyte cytosolic protein 2 (Lcp2), mRNA [NM_010696]	0.83407	1.02623		3.16898e-12	9.4868		1.17623e-11	7.88286		163.091	125.856	139.769	164.427	182.926	179.688	1159.75	1426.63	1537.42	1700.1	1170.01	1382.73
A_55_P2015405	9930111J21Rik1	ref|Mus musculus RIKEN cDNA 9930111J21 gene 1 (9930111J21Rik1), mRNA [NM_001114679]	0.829708	1.0265		2.35326e-11	6.96031		3.49513e-11	6.61999		156.43	108.383	132.219	118.604	158.107	150.418	888.822	910.446	972.497	982.688	884.25	979.893
A_55_P2139341	Gm5595	ref|Mus musculus predicted gene 5595 (Gm5595), mRNA [NM_001008427]	0.683843	1.02663		1.904e-12	3.3595		1.60706e-12	3.40495		4579.9	5001	4648.34	4908.27	4562.16	4934.88	15569.1	15263.5	16926.5	17506.5	14877	16692.4
A_52_P475886	Rc3h1	ref|Mus musculus RING CCCH (C3H) domains 1 (Rc3h1), mRNA [NM_001024952]	0.841195	1.02681		2.45237e-07	3.02167		8.92193e-06	2.29395		237.22	157.735	169.668	195.794	279.743	288.335	452.204	611.64	653.154	654.147	499.001	600.446
A_55_P2038130	Ptprj	ref|Mus musculus protein tyrosine phosphatase, receptor type, J (Ptprj), transcript variant 1, mRNA [NM_008982]	0.701365	1.02699		3.12808e-13	4.33477		4.95742e-13	4.15238		352.42	301.892	307.018	364.542	343.068	321.642	1305.51	1313.23	1595.18	1406.51	1548.98	1360.2
A_65_P03728	St3gal1	ref|Mus musculus ST3 beta-galactoside alpha-2,3-sialyltransferase 1 (St3gal1), mRNA [NM_009177]	0.565268	1.02736		5.75272e-15	3.58494		3.79103e-15	3.71028		6721.19	5855.59	5949.28	5797.44	6427.76	6148.85	21163.6	23425.6	21823.6	23894.6	22165.1	22165.1
A_55_P2036627	Pydc3	ref|Mus musculus pyrin domain containing 3 (Pydc3), mRNA [NM_001162938]	0.924452	1.02738		7.64078e-11	67.1088		1.36011e-10	57.2401		83.8443	70.5747	147.533	95.0102	112.156	143.211	7179.66	5409.2	6995.44	6077.66	6914.46	7009.03
A_51_P159503	ENSMUST00000093902	ens|ring finger protein 213 Gene [Source:MGI (curated);Acc:MGI:1289196] [ENSMUST00000093902]	0.857076	1.02754		3.73417e-10	7.39888		9.13091e-10	6.575		2559.77	2307.8	2660.16	3252.65	2705.35	2769.1	16442	19155.9	19921	18424	20255.1	18238.5
A_55_P2263098	A130078K24Rik	gb|Mus musculus 16 days neonate thymus cDNA, RIKEN full-length enriched library, clone:A130078K24 product:unclassifiable, full insert sequence. [AK038100]	0.886092	1.02755		5.405e-07	4.46721		6.6932e-05	2.70829		70.7373	58.1308	47.7573	88.147	92.0075	118.298	234.467	280.454	269.378	345.466	209.363	265.443
A_51_P327751	Ifit1	ref|Mus musculus interferon-induced protein with tetratricopeptide repeats 1 (Ifit1), mRNA [NM_008331]	0.874668	1.02763		3.153e-15	135.397		7.68961e-15	103.26		376.407	379.204	576.118	626.769	618.607	526.38	62727	52539	62896.8	59088.9	64347.7	59170.9
A_55_P2017645	Tap2	ref|Mus musculus transporter 2, ATP-binding cassette, sub-family B (MDR/TAP) (Tap2), mRNA [NM_011530]	0.677008	1.02781		5.88736e-12	3.15393		4.88401e-12	3.19882		9204.35	8940.87	9480.85	8825.73	10192.4	9021.18	27997.3	28203.8	31296.2	28433.4	31728.7	29834.6
A_52_P188678	Pvrl2	ref|Mus musculus poliovirus receptor-related 2 (Pvrl2), transcript variant 2, mRNA [NM_001159724]	0.820734	1.02783		7.7599e-11	5.96394		6.97666e-11	6.04023		593.984	518.396	547.354	563.55	645.23	484.066	3394.3	3026.22	3508.41	3709.73	3207.2	3289.61
A_66_P128997	Pml	ref|Mus musculus promyelocytic leukemia (Pml), transcript variant 2, mRNA [NM_178087]	0.688259	1.02929		2.53936e-14	5.95985		1.92785e-14	6.15199		400.012	405.996	445.666	399.707	414.768	432.918	2524.53	2358.74	2619.54	2523.83	2559.77	2632.29
A_55_P2132697	A_55_P2132697	Unknown	0.623355	1.02964		2.61027e-17	9.78364		3.30031e-17	9.46111		800.313	917.256	866.887	917.465	974.596	859.885	8465.03	7595.87	9152.82	8630.93	8630.93	8605.24
A_52_P613241	Icam1	ref|Mus musculus intercellular adhesion molecule 1 (Icam1), mRNA [NM_010493]	0.716465	1.02981		3.56333e-17	21.0433		2.444e-17	22.6457		611.64	477.068	527.87	507.787	550.825	482.291	12281.5	11272.3	10318.2	11609.4	12416.8	10828.2
A_52_P223809	Dhx58	ref|Mus musculus DEXH (Asp-Glu-X-His) box polypeptide 58 (Dhx58), mRNA [NM_030150]	0.776443	1.03005		4.0327e-11	4.976		4.2111e-11	4.95315		1549.41	1532.32	1518.57	1691.75	1683.68	1402.51	7701.91	6989.14	8156.3	8295.42	7558.06	7643.94
A_55_P1954092	LOC100503637	ref|PREDICTED: Mus musculus envelope glycoprotein-like (LOC100503637), mRNA [XM_003085330]	0.734059	1.03037		1.42802e-17	33.6375		2.4143e-17	29.9963		4931.8	5346.58	6133.52	6914.46	6516.13	5520.95	194593	199551	161884	187535	216889	169227
A_66_P121787	Samd9l	ref|Mus musculus sterile alpha motif domain containing 9-like (Samd9l), mRNA [NM_010156]	0.757836	1.03054		4.04396e-12	5.73503		1.70545e-12	6.3453		2787.78	2920.91	3517.42	3164.8	2693.38	2716.44	18097.5	15948.1	18456	18571.5	17727.5	17687
A_55_P2088033	Gm6904	ref|Mus musculus predicted gene 6904 (Gm6904), mRNA [NM_001164329]	0.93587	1.03102		1.31624e-06	16.3562		6.96867e-06	11.4656		22.7679	16.0255	34.5078	11.5805	116.604	29.5491	359.655	343.739	443.276	353.65	391.91	434.292
A_55_P1978424	Bcl2a1d	ref|Mus musculus B-cell leukemia/lymphoma 2 related protein A1d (Bcl2a1d), mRNA [NM_007536]	0.714089	1.03131		1.92837e-17	26.9779		5.81963e-18	34.9374		7110.82	7197.6	7470.56	5061.33	5139.81	7486.63	207320	191954	195390	205817	213933	193812
A_55_P2025937	ENSMUST00000087884	ens|predicted pseudogene 10212 Pseudogene [Source:MGI Symbol;Acc:MGI:3641904] [ENSMUST00000087884]	0.755247	1.03187		5.22159e-10	3.68337		1.46643e-10	4.13911		1145.93	1226.56	1619.01	1155.5	1070.15	1425.65	4857.84	4415.62	5284.68	4418.99	5413.7	5203.62
A_55_P2130970	Parp10	ref|Mus musculus poly (ADP-ribose) polymerase family, member 10 (Parp10), transcript variant 2, mRNA [NM_001163576]	0.630779	1.03272		2.08013e-14	5.37186		1.45452e-14	5.58483		9671.34	8937.16	8800.68	8586.77	8786.06	9869.76	46695.6	45189.5	56403.6	50019.4	46527.6	56333.3
A_55_P1981959	Trafd1	ref|Mus musculus TRAF type zinc finger domain containing 1 (Trafd1), transcript variant 1, mRNA [NM_001163470]	0.659413	1.03294		6.60244e-12	3.57033		3.13251e-12	3.80472		14135.2	14865.7	16156.2	17015.9	14492.3	12509.2	55967.4	50019.4	55013.6	57210.8	55373.2	53509.2
A_51_P202633	Ebi3	ref|Mus musculus Epstein-Barr virus induced gene 3 (Ebi3), mRNA [NM_015766]	0.726533	1.03317		2.91964e-11	4.33116		2.88935e-11	4.33555		15111.9	15228.6	14157.7	15052.3	16145	14725.2	61760.6	60410	71037.8	69124	61760.6	68670.4
A_52_P332788	C130026I21Rik	gb|Mus musculus adult male testis cDNA, RIKEN full-length enriched library, clone:4930565N07 product:Mus musculus, clone MGC:8305 IMAGE:3593825, mRNA, complete cds, full insert sequence. [AK016231]	0.789752	1.03337		1.00772e-12	11.171		3.30144e-12	9.33716		707.438	832.398	671.554	697.442	992.869	1081.19	8238.69	8790.32	7513.66	7850.67	8304.05	9225.43
A_52_P559919	Eif2ak2	ref|Mus musculus eukaryotic translation initiation factor 2-alpha kinase 2 (Eif2ak2), mRNA [NM_011163]	0.71106	1.03345		4.69539e-14	8.32435		5.11412e-14	8.22857		1006.79	1001.88	1174.72	1073.72	994.212	1267.44	9130.64	8035.66	9190.32	9076.37	9044.34	9063.8
A_52_P496924	Mgat4a	ref|Mus musculus mannoside acetylglucosaminyltransferase 4, isoenzyme A (Mgat4a), mRNA [NM_173870]	0.702238	1.03353		3.12929e-10	3.17808		3.34169e-10	3.16185		453.403	363.391	358.215	372.904	397.282	448.089	1225.88	1221.64	1293.71	1257.29	1291.11	1317.24
A_51_P434503	Dtwd1	ref|Mus musculus DTW domain containing 1 (Dtwd1), mRNA [NM_026981]	0.641336	1.03368		1.65464e-11	3.1844		4.19617e-12	3.55159		396.251	332.733	354.337	275.208	360.469	374.671	1137.7	1146.64	1185.19	1087.58	1201.48	1307.78
A_51_P268234	Il34	ref|Mus musculus interleukin 34 (Il34), transcript variant 2, mRNA [NM_029646]	0.905026	1.03392		5.90611e-06	6.1813		3.80417e-06	6.61417		72.3023	44.3078	90.4808	35.8137	82.9299	88.1709	352.791	358.953	551.058	439.403	368.385	478.96
A_66_P112573	Isg20	ref|Mus musculus interferon-stimulated protein (Isg20), transcript variant 1, mRNA [NM_020583]	0.775497	1.03411		2.46439e-15	29.6636		2.86955e-15	28.7103		1285.04	987.372	1258.51	1132.9	1277.94	1344.45	32911.4	30259.5	41756.1	40619.9	32111.4	35149.1
A_52_P191537	AK089573	gb|Mus musculus activated spleen cDNA, RIKEN full-length enriched library, clone:F830002H18 product:inferred: unknown protein, full insert sequence. [AK089573]	0.637991	1.03441		8.60749e-12	3.39572		5.07195e-12	3.54533		477.726	445.222	488.258	455.599	469.421	471.898	1644.58	1450.16	1716.55	1634.24	1728.25	1604.27
A_30_P01019832	chr6:3283191-3284581_R	lincRNA:chr6:3283191-3284581 reverse strand	0.780534	1.03462		1.83049e-10	5.47047		9.36081e-11	5.9148		336.46	339.656	346.625	366.889	280.911	337.394	1986.76	1603.82	2089.58	1855.38	2094.22	1896.99
A_51_P387608	Hif1a	ref|Mus musculus hypoxia inducible factor 1, alpha subunit (Hif1a), mRNA [NM_010431]	0.697883	1.03472		3.75862e-10	3.20246		2.81246e-10	3.27708		1065.34	1066.97	1047.91	940.295	1064.01	1231.5	3060.39	3186.82	4026.75	3425.5	3300.8	3850.15
A_55_P1999339	Inpp5b	ref|Mus musculus inositol polyphosphate-5-phosphatase B (Inpp5b), nuclear gene encoding mitochondrial protein, mRNA [NM_008385]	0.816327	1.03501		2.69233e-07	3.42749		1.00141e-07	3.76679		153.627	102.941	137.323	86.0319	137.864	152.884	376.112	507.01	470.748	489.441	395.28	516.094
A_55_P2000515	Peli1	ref|Mus musculus pellino 1 (Peli1), mRNA [NM_023324]	0.592142	1.03502		4.15719e-18	15.8666		5.89123e-18	14.9418		2213.48	2440.57	2571.87	2669.4	2784.69	2487.71	35344.5	38984.1	39977.5	39490	38647.8	40205.4
A_55_P1979863	Syne2	ref|Mus musculus synaptic nuclear envelope 2 (Syne2), mRNA [NM_001005510]	0.722627	1.03549		2.20395e-10	3.85247		2.9442e-09	3.09553		90.9909	98.6611	98.7645	127.125	126.537	117.824	321.642	425.95	375.482	359.137	428.856	371.315
A_52_P601782	E330016A19Rik	ref|Mus musculus RIKEN cDNA E330016A19 gene (E330016A19Rik), mRNA [NM_173386]	0.862898	1.03556		1.61914e-05	3.34973		9.50842e-06	3.54606		40.3232	33.3173	51.1116	37.8017	46.2961	36.7079	184.512	118.298	118.09	124.379	208.685	110.318
A_52_P127925	Tcfec	ref|Mus musculus transcription factor EC (Tcfec), mRNA [NM_031198]	0.68341	1.03588		8.29302e-15	10.0035		2.43037e-14	8.58558		475.503	471.898	479.395	566.888	651.432	514.141	4283.58	5022.19	5032.64	5168.39	4866.61	4778.69
A_55_P1975110	Pnpt1	ref|Mus musculus polyribonucleotide nucleotidyltransferase 1 (Pnpt1), mRNA [NM_027869]	0.416264	1.03595		3.00373e-16	4.12903		3.38763e-16	4.08483		1834.16	1858.86	1885.07	1940.75	1932.7	1967.16	7712.06	7188.13	8084.26	8188.59	7888.31	7712.06
A_52_P93467	Sdc4	ref|Mus musculus syndecan 4 (Sdc4), mRNA [NM_011521]	0.685412	1.03601		1.91814e-15	12.864		1.30517e-15	13.7041		999.207	1166.36	1110.27	945.878	1115.52	1127.88	12951.2	14516.4	14595.1	14295.8	15555.1	13734.3
A_52_P239787	Ccdc25	ref|Mus musculus coiled-coil domain containing 25 (Ccdc25), mRNA [NM_145944]	0.625102	1.0369		9.63015e-14	5.40238		1.01956e-13	5.36913		347.893	433.125	442.858	409.77	415.902	446.944	2337.26	2233.51	2055.4	2131.27	2296.15	2446.49
A_52_P195839	Ctsc	ref|Mus musculus cathepsin C (Ctsc), mRNA [NM_009982]	0.806134	1.03698		7.73895e-07	3.10985		2.54025e-06	2.80796		2876.5	2507.09	3851.49	2987.25	3260.32	4317.26	8402.48	7499.09	13077.5	9243.99	8984.98	11045
A_55_P2083449	6330409N04Rik	ref|Mus musculus RIKEN cDNA 6330409N04 gene (6330409N04Rik), mRNA [NM_025697]	0.693036	1.03724		3.61765e-12	5.3037		9.92184e-13	6.14076		4038.77	3683.6	2977.12	2592.45	3400.19	3614.3	18681.2	18318.3	18991.9	19267.7	18361.5	20505.2
A_52_P308875	ENSMUST00000100423	ens|MCG123851Putative uncharacterized protein ; [Source:UniProtKB/TrEMBL;Acc:Q3UZ34] [ENSMUST00000100423]	0.793701	1.03736		1.786e-09	5.32081		4.13337e-09	4.84147		304.142	291.489	301.892	329.855	318.836	376.407	1640.14	1508.08	1672.28	1827.56	1477.87	1708.6
A_52_P332105	Ddhd1	ref|Mus musculus DDHD domain containing 1 (Ddhd1), transcript variant 3, mRNA [NM_001042719]	0.79731	1.03754		1.32956e-08	4.42007		3.09014e-09	5.18794		75.2067	82.357	67.7402	55.8339	90.1134	57.5806	320.562	385.664	297.27	323.195	367.607	344.832
A_52_P284958	Ubtd2	ref|Mus musculus ubiquitin domain containing 2 (Ubtd2), mRNA [NM_173784]	0.501716	1.0376		6.41459e-15	4.3986		5.17278e-15	4.48948		151.53	133.861	165.138	153.261	139.9	164.3	617.215	691.411	694.61	690.621	666.606	719.679
A_55_P2168889	4921513D23Rik	ref|Mus musculus RIKEN cDNA 4921513D23 gene (4921513D23Rik), mRNA [NM_001081154]	0.794609	1.03785		3.36371e-08	3.98761		3.72593e-07	3.18217		109.102	90.4206	59.1473	86.7379	114.631	129.201	279.214	358.587	374.598	378.823	311.511	355.164
A_55_P2082974	Irak2	ref|Mus musculus interleukin-1 receptor-associated kinase 2 (Irak2), transcript variant 1, mRNA [NM_172161]	0.711579	1.03786		1.17398e-10	4.21688		3.92947e-11	4.70181		250.542	189.954	199.798	153.6	232.565	214.609	874.079	935.705	903.424	851.091	913.309	1061.21
A_55_P2019714	Tagap1	ref|Mus musculus T-cell activation GTPase activating protein 1 (Tagap1), mRNA [NM_147155]	0.91822	1.03866		2.76104e-07	21.5092		1.24902e-06	15.3451		6.42715	8.31306	7.37084	6.48434	7.75932	23.5467	181.594	139.143	138.585	177.583	165.437	133.615
A_55_P2073024	Gm4841	ref|Mus musculus predicted gene 4841 (Gm4841), mRNA [NM_001034859]	0.918441	1.03906		7.29641e-07	17.896		6.01214e-07	18.6934		6.66484	6.25743	6.41216	6.31959	6.63129	6.28063	70.8679	92.6456	206.407	82.5691	123.645	148.722
A_55_P2141943	ENSMUST00000111637	ens|ubiquitin-conjugating enzyme E2L 6 Gene [Source:MGI (curated);Acc:MGI:1914500] [ENSMUST00000111637]	0.723508	1.03912		1.36599e-08	3.06608		3.59587e-09	3.423		997.636	1108.81	1020.83	1043.06	1004.87	868.132	3230.63	3075.7	3289.61	3448.13	3245.44	3278
A_55_P2273439	Nlrp3	ref|Mus musculus NLR family, pyrin domain containing 3 (Nlrp3), mRNA [NM_145827]	0.709116	1.03917		5.96742e-14	11.2453		5.6969e-14	11.3267		130.287	107.565	87.5212	104.427	134.478	95.9772	1255.46	1154.62	1250.16	1500.26	1130.39	1199.32
A_55_P2011286	Hopx	ref|Mus musculus HOP homeobox (Hopx), transcript variant 1, mRNA [NM_175606]	0.801068	1.03973		6.74258e-07	3.31486		2.3522e-07	3.66488		326.573	293.635	241.079	255.521	300.123	250.954	1073.5	895.649	901.916	1061.21	972.693	944.397
A_65_P17218	Mndal	ref|Mus musculus myeloid nuclear differentiation antigen like (Mndal), mRNA [NM_001170853]	0.761168	1.03979		4.45025e-12	9.81192		6.31152e-12	9.31821		2586.17	2995.54	3295.77	3406.32	3087.88	3189.03	30223.9	27318.7	29026.8	29963.1	31492	28617.3
A_55_P2091676	Fas	ref|Mus musculus Fas (TNF receptor superfamily member 6) (Fas), transcript variant 1, mRNA [NM_007987]	0.784886	1.04068		8.48581e-13	18.0953		9.14979e-13	17.8418		303.359	274.374	331.611	341.739	299.47	316.936	5460.06	5171.98	5913.51	5859.65	5407.33	5925.82
A_55_P2032297	ENSMUST00000113729	ens|RIKEN cDNA B230307C23 gene Gene [Source:MGI Symbol;Acc:MGI:3643396] [ENSMUST00000113729]	0.670715	1.04069		1.6145e-09	3.07639		5.59688e-10	3.34738		149.343	155.166	159.794	122.856	155.166	169.883	525.104	474.584	445.997	526.004	481.066	496.651
A_51_P306151	Sgk3	ref|Mus musculus serum/glucocorticoid regulated kinase 3 (Sgk3), transcript variant 1, mRNA [NM_133220]	0.725395	1.0408		1.62838e-09	3.91261		1.45564e-08	3.2239		467.428	323.957	268.011	405.161	420.946	484.304	1222.74	1323.28	1535.19	1461.06	1305.87	1467.86
A_52_P582374	Epsti1	ref|Mus musculus epithelial stromal interaction 1 (breast) (Epsti1), transcript variant b, mRNA [NM_178825]	0.748077	1.04122		1.38961e-09	4.59028		2.38177e-09	4.34224		165.656	119.522	151.57	121.834	204.673	160.705	633.776	655.663	725.087	661.666	668.586	769.331
A_52_P61697	9930111J21Rik2	ref|Mus musculus RIKEN cDNA 9930111J21 gene 2 (9930111J21Rik2), mRNA [NM_173434]	0.848106	1.04144		1.07335e-08	9.30124		6.31256e-09	10.1257		94.6808	61.3797	50.3626	36.6645	77.5347	90.2315	573.6	648.692	657.41	677.332	661.313	617.215
A_55_P1970631	Vps54	ref|Mus musculus vacuolar protein sorting 54 (yeast) (Vps54), mRNA [NM_139061]	0.459056	1.04162		1.4544e-14	4.08438		1.64373e-14	4.03986		575.627	586.395	602.134	608.452	614.356	634.854	2272.24	2333.05	2623.91	2479.27	2540.15	2496.34
A_55_P1973229	ENSMUST00000106850	ens|tripartite motif-containing 34-1 Gene [Source:MGI (curated);Acc:MGI:2137359] [ENSMUST00000106850]	0.779137	1.04186		1.34862e-09	5.90655		1.50969e-09	5.8261		129.059	89.5859	75.5825	85.0047	115.928	104.697	581.978	523.469	613.696	622.155	516.094	658.806
A_52_P108502	Slc4a7	ref|Mus musculus solute carrier family 4, sodium bicarbonate cotransporter, member 7 (Slc4a7), mRNA [NM_001033270]	0.732235	1.04196		5.9198e-10	4.67688		2.3131e-09	4.07571		120.238	86.1351	86.0319	112.483	119.841	112.817	416.095	515.851	436.489	484.412	503.243	435.881
A_51_P185660	Ccl9	ref|Mus musculus chemokine (C-C motif) ligand 9 (Ccl9), mRNA [NM_011338]	0.587221	1.04229		2.34765e-12	4.09865		7.65903e-13	4.55915		115850	101506	96959.9	97715.5	100707	95340.4	446933	414985	435436	456989	456989	435436
A_66_P124139	Ikzf1	ref|Mus musculus IKAROS family zinc finger 1 (Ikzf1), transcript variant 1, mRNA [NM_001025597]	0.696637	1.04247		3.97047e-13	9.19331		5.3341e-13	8.81573		353.726	243.843	309.43	290.205	376.694	314.427	2497.73	2905.56	2955.32	3291.66	2701.23	2734.95
A_30_P01029898	chr2:128217275-128217972_R	lincRNA:chr2:128217275-128217972 reverse strand	0.736653	1.04265		1.08872e-07	3.01619		2.35441e-07	2.83561		75.9343	54.2955	82.4839	71.4009	90.754	71.694	189.908	220.657	224.105	250.358	220.903	192.859
A_51_P246166	Expi	ref|Mus musculus extracellular proteinase inhibitor (Expi), mRNA [NM_007969]	0.868714	1.04288		3.50866e-08	11.6577		4.63085e-08	11.1019		56.8989	100.602	179.27	130.599	108.47	95.1585	1135.88	1159.75	1283.8	1285.67	1319.16	1131.48
A_51_P262515	Phf11	ref|Mus musculus PHD finger protein 11 (Phf11), mRNA [NM_172603]	0.79864	1.04294		1.06084e-11	15.9646		6.58213e-12	17.4357		1402.9	1459.14	2173.49	1623.73	1484.75	1606.72	28806.4	21334.5	29370.9	24464.5	29220.6	28645.1
A_55_P2094524	Gm14005	ref|Mus musculus predicted gene 14005 (Gm14005), transcript variant 2, non-coding RNA [NR_028590]	0.853441	1.043		2.13336e-09	14.6472		8.81798e-09	11.3738		49.8057	26.9769	19.8892	33.6795	41.4101	45.8907	465.265	421.5	433.834	479.395	444.167	454.46
A_55_P2179027	Gem	ref|Mus musculus GTP binding protein (gene overexpressed in skeletal muscle) (Gem), mRNA [NM_010276]	0.851751	1.04318		5.99811e-11	29.7447		2.18322e-11	37.6275		6.50207	6.97387	13.1187	6.91558	7.21946	6.89581	203.406	233.996	299.554	174.512	289.596	320.14
A_55_P2101585	Cd55	ref|Mus musculus CD55 antigen (Cd55), mRNA [NM_010016]	0.857469	1.04434		6.79166e-06	4.73402		6.81831e-06	4.7316		42.4679	35.1507	36.7011	31.2737	45.0183	44.3659	134.29	251.017	172.42	151.676	161.881	269.874
A_55_P2169669	Csf1	ref|Mus musculus colony stimulating factor 1 (macrophage) (Csf1), transcript variant 3, mRNA [NM_001113530]	0.844629	1.04469		4.5768e-07	5.94308		3.89814e-08	8.50315		135.306	145.042	179.152	87.0867	111.924	140.49	815.449	971.217	970.484	950.571	1054.18	874.079
A_55_P2143070	Ass1	ref|Mus musculus argininosuccinate synthetase 1 (Ass1), mRNA [NM_007494]	0.649702	1.04508		3.20315e-10	3.66149		5.7437e-10	3.48166		1686.25	1502.87	1668.46	1866.47	1818.84	1650.86	5882.04	5352.88	6540.57	6102.14	5919.67	6499.89
A_55_P2085915	Tnfrsf14	ref|Mus musculus tumor necrosis factor receptor superfamily, member 14 (herpesvirus entry mediator) (Tnfrsf14), mRNA [NM_178931]	0.793619	1.04524		1.70942e-07	4.28336		9.61061e-07	3.57814		60.9283	57.2368	70.6918	72.8355	90.0766	73.6488	247.961	257.688	306.869	350.33	239.355	266.949
A_55_P2178064	A_55_P2178064	Unknown	0.744446	1.04541		1.71761e-07	3.22415		5.19545e-08	3.5914		80.7897	119.697	101.756	88.2779	87.1561	105.698	331.221	290.765	345.744	274	409.44	340.634
A_55_P2041784	Gna13	ref|Mus musculus guanine nucleotide binding protein, alpha 13 (Gna13), mRNA [NM_010303]	0.731783	1.04594		2.74645e-09	4.54833		4.11267e-09	4.36168		185.969	143.887	143.211	140.02	177.632	200.261	696.399	657.41	819.244	720.997	756.722	786.466
A_30_P01026342	chr1:107866276-107887102_R	lincRNA:chr1:107866276-107887102 reverse strand	0.900937	1.04625		0.00369465	3.36647		0.000209192	5.50035		32.3701	38.0388	34.0906	18.4759	12.9914	46.8657	97.6028	132.885	122.856	135.611	101.254	132.885
A_55_P1999878	Sec24b	ref|Mus musculus Sec24 related gene family, member B (S. cerevisiae) (Sec24b), mRNA [NM_207209]	0.570358	1.04658		8.61728e-11	3.2193		5.4973e-11	3.33579		2793.58	3480.31	3594.56	3562.81	3571.22	2828.65	10113.5	9923.96	11455.1	10822.2	11291.1	10782.5
A_55_P1959064	Oas1b	ref|Mus musculus 2'-5' oligoadenylate synthetase 1B (Oas1b), mRNA [NM_001083925]	0.528097	1.04666		2.07062e-14	6.10875		1.58497e-14	6.30224		284.572	287.013	294.432	290.628	300.658	287.291	1756.27	1623.73	1968.66	2007.94	1632.88	1962.12
A_51_P108020	Zmynd15	ref|Mus musculus zinc finger, MYND-type containing 15 (Zmynd15), mRNA [NM_001029929]	0.542282	1.0469		1.9648e-11	3.34759		2.73796e-11	3.26102		1483.2	1182.97	1541.91	1385.03	1532.11	1582.73	4489.38	4520.29	4997.53	5034.04	4528.13	5106.08
A_52_P299771	Bcl2a1c	ref|Mus musculus B-cell leukemia/lymphoma 2 related protein A1c (Bcl2a1c), mRNA [NM_007535]	0.741721	1.04748		6.46857e-14	26.8856		1.68907e-14	36.1298		701.549	621.129	580.053	373.237	429.082	738.641	17435	17369.9	16120.4	18918.4	16470.5	17950
A_55_P2444515	Akap2	ref|Mus musculus A kinase (PRKA) anchor protein 2 (Akap2), transcript variant 2, mRNA [NM_001035532]	0.617212	1.04763		5.62336e-13	6.61869		1.42902e-13	7.88166		188.612	254.461	203.461	168.558	182.088	215.967	1234.23	1676.57	1414.52	1444.85	1544.15	1508.08
A_51_P300434	Dst	ref|Mus musculus dystonin (Dst), transcript variant b, mRNA [NM_134448]	0.73018	1.04782		8.19195e-09	4.26509		2.55849e-09	4.82198		154.007	133.124	133.278	94.1957	156.736	147.622	474.199	646.278	717.871	629.215	638.946	630.464
A_30_P01020928	chr16:84702353-84710928_R	lincRNA:chr16:84702353-84710928 reverse strand	0.770335	1.04806		1.93553e-16	231.909		1.07672e-16	284.923		7.31709	10.2992	10.5193	7.36666	9.62009	7.17948	2139.56	1928.82	2314.85	2796.49	1937.66	2030.9
A_55_P2406852	Lix1	ref|Mus musculus limb expression 1 homolog (chicken) (Lix1), mRNA [NM_025681]	0.806393	1.04815		2.9401e-07	4.87903		3.37463e-07	4.79922		31.7492	49.6207	40.548	45.0614	33.0068	51.955	172.597	199.485	215.591	197.715	184.31	234.677
A_55_P2137049	AA467197	ref|Mus musculus expressed sequence AA467197 (AA467197), mRNA [NM_001004174]	0.785181	1.04851		2.02961e-12	25.9204		2.72005e-12	24.3743		1100.01	958.856	1360.2	1058.94	1390.13	1350.05	27482	24295.5	37215.1	28830.3	29863.6	33361.6
A_55_P2018176	AI504432	ref|Mus musculus expressed sequence AI504432 (AI504432), non-coding RNA [NR_033498]	0.800352	1.04872		1.9493e-08	6.6598		1.81381e-07	5.00831		99.1527	64.1719	78.5528	109.957	104.335	118.218	466.522	472.998	691.915	674.451	435.984	598.866
A_65_P15245	Nrp2	ref|Mus musculus neuropilin 2 (Nrp2), transcript variant 5, mRNA [NM_001077406]	0.495271	1.04888		1.97342e-12	3.68667		4.40116e-12	3.44946		4248.39	4146.56	3718.74	4242.21	4880.12	4445.72	13757.2	15436.9	15405.9	17860.7	15241.3	13845.2
A_55_P1965655	Mtmr14	ref|Mus musculus myotubularin related protein 14 (Mtmr14), mRNA [NM_026849]	0.547692	1.04895		3.03299e-13	5.34541		4.29771e-13	5.14967		675.775	634.229	620.364	683.53	706.262	711.86	3355.01	3608.04	3375.3	3733.98	3443.6	3666.53
A_51_P483013	1110018G07Rik	ref|Mus musculus RIKEN cDNA 1110018G07 gene (1110018G07Rik), mRNA [NM_178065]	0.376247	1.04932		1.68842e-13	3.26553		2.09652e-14	3.86858		3145.78	3123.4	3698.44	3054.24	2808.34	2944.89	11194.5	10134.6	10992.3	11245.8	11816.4	10847.7
A_52_P33800	Fndc3a	ref|Mus musculus fibronectin type III domain containing 3A (Fndc3a), mRNA [NM_207636]	0.578152	1.04942		1.41824e-13	6.83961		1.90284e-13	6.5975		413.307	502.312	514.141	468.761	518.906	566.77	3075.7	3158.45	3562.81	3233.99	3571.22	3461.3
A_55_P2001233	Pydc3	ref|Mus musculus pyrin domain containing 3 (Pydc3), mRNA [NM_001162938]	0.77813	1.04979		8.69947e-10	8.65879		3.91335e-10	9.76761		1149.35	1447.05	1593.19	1476.33	1304.7	1110.27	13153.9	9548.11	13642.3	10012.4	12459	15865.4
A_51_P262171	Irgm1	ref|Mus musculus immunity-related GTPase family M member 1 (Irgm1), mRNA [NM_008326]	0.563019	1.05053		1.47953e-15	12.5218		1.35552e-15	12.6996		3805.84	3815.35	4827.3	4243.68	4212.03	4341.57	54573	47023.7	53313	53818	54369.1	54031
A_55_P2216561	2500002B13Rik	gb|Mus musculus 9 days embryo whole body cDNA, RIKEN full-length enriched library, clone:D030012B19 product:unclassifiable, full insert sequence. [AK141659]	0.855204	1.05064		2.55886e-05	4.72538		6.77456e-06	5.71335		49.0707	19.3517	34.3396	27.7184	37.0197	20.9297	154.234	141.675	155.767	157.513	148.122	169.394
A_55_P2100620	Gm12216	ref|Mus musculus predicted gene 12216 (Gm12216), non-coding RNA [NR_033332]	0.755045	1.05085		1.40816e-10	9.4899		3.3439e-11	11.899		80.1789	51.763	46.0845	38.3876	61.5817	47.6862	544.867	562.142	552.837	719.495	536.647	509.893
A_66_P120882	Nfkbib	ref|Mus musculus nuclear factor of kappa light polypeptide gene enhancer in B-cells inhibitor, beta (Nfkbib), mRNA [NM_010908]	0.398773	1.05165		8.25471e-16	6.20626		8.84802e-16	6.15667		989.167	851.481	881.233	919.356	1076.77	893.721	5720.8	5456.27	5637.34	6363.92	5606.56	5732.31
A_52_P558859	Rras2	ref|Mus musculus related RAS viral (r-ras) oncogene homolog 2 (Rras2), mRNA [NM_025846]	0.691761	1.05191		8.14257e-11	6.50331		4.39161e-11	7.03463		141.711	126.236	143.821	143.857	120.341	136.75	872.856	921.129	916.798	1048.2	954.578	856.797
A_30_P01021597	chr1:175654606-175672031_R	lincRNA:chr1:175654606-175672031 reverse strand	0.555866	1.05192		2.31901e-12	4.89731		1.81059e-12	5.02532		6125.45	6386.9	6366.57	6089.47	6471.12	6805.57	31370	28433.4	33050.9	29370.9	34619.6	33614.6
A_55_P1973347	A130040M12Rik	ref|Mus musculus RIKEN cDNA A130040M12 gene (A130040M12Rik), non-coding RNA [NR_002860]	0.658834	1.05281		1.30056e-11	6.88494		1.38544e-11	6.83		2174.25	2578.65	2227.33	2388.19	2319.5	2703.85	16165.2	18918.4	13208.7	17770.5	16406.7	16187.6
A_55_P2016675	Ogfr	ref|Mus musculus opioid growth factor receptor (Ogfr), mRNA [NM_031373]	0.348933	1.05286		4.55009e-13	3.06541		1.99293e-13	3.25917		3547.29	3376.47	3709.73	3526.94	3626.09	3375.3	11139.5	10278.2	11019	11946.5	11194.5	11019
A_51_P257419	Lhx2	ref|Mus musculus LIM homeobox protein 2 (Lhx2), mRNA [NM_010710]	0.772312	1.05329		9.17663e-13	34.4043		1.53389e-12	30.6342		86.5277	121.67	79.199	116.556	129.292	91.5958	3306.3	3110.86	3448.13	3775.89	3197.21	3431.44
A_55_P1996973	Gvin1	ref|Mus musculus GTPase, very large interferon inducible 1 (Gvin1), transcript variant A, mRNA [NM_029000]	0.640441	1.05333		1.2516e-12	8.54253		1.97535e-12	8.02334		2546.85	2376.79	2967.64	3017	2867.35	2932.27	21218	21608.3	24131	24037.5	22640.2	23777.3
A_65_P01415	Kremen1	ref|Mus musculus kringle containing transmembrane protein 1 (Kremen1), mRNA [NM_032396]	0.37808	1.054		2.61009e-13	3.53221		9.21759e-14	3.85496		1238.86	1342.4	1603.38	1373.46	1304.97	1341.01	5302.29	4622.64	4780.02	5320.33	5344.72	4819.27
A_55_P1998979	Oas1g	ref|Mus musculus 2'-5' oligoadenylate synthetase 1G (Oas1g), mRNA [NM_011852]	0.892391	1.05489		6.42219e-05	8.02343		9.12443e-05	7.49018		18.6609	45.3622	34.7719	27.8626	40.9063	37.0515	291.405	208.003	250.204	269.121	255.748	259.212
A_66_P122110	Mitd1	ref|Mus musculus MIT, microtubule interacting and transport, domain containing 1 (Mitd1), mRNA [NM_026913]	0.329467	1.05532		1.01645e-16	6.82754		1.11678e-16	6.75014		844.562	754.172	830.652	812.898	815.053	971.978	5294.21	5380.41	5876.33	5689.16	5738.67	6017.71
A_30_P01023842	chr1:87412059-87419385_F	lincRNA:chr1:87412059-87419385 forward strand	0.865049	1.05538		7.55256e-07	11.4462		1.62664e-07	15.4859		21.9596	18.9607	7.03968	7.02891	12.8755	15.5635	135.611	164.992	184.646	201.466	131.049	183.988
A_51_P223569	Ddx4	ref|Mus musculus DEAD (Asp-Glu-Ala-Asp) box polypeptide 4 (Ddx4), transcript variant 2, mRNA [NM_010029]	0.802749	1.0556		5.46006e-10	16.4378		4.62496e-10	16.9677		7.61482	7.33481	7.45372	7.68902	7.6153	7.55305	114.758	109.759	127.92	103.981	102.105	178.898
A_55_P2012849	Dock10	ref|Mus musculus dedicator of cytokinesis 10 (Dock10), mRNA [NM_175291]	0.261817	1.05571		1.88853e-14	3.31997		5.8385e-14	3.05351		1489.38	1541.91	1444.85	1721.8	1701.63	1712.16	5006.55	5137.68	4716.5	5512.92	5243.08	4923.95
A_52_P178904	Seh1l	ref|Mus musculus SEH1-like (S. cerevisiae (Seh1l), transcript variant 2, mRNA [NM_028112]	0.257813	1.05591		2.33243e-14	3.24686		3.22653e-15	3.8041		238.549	202.291	208.725	181.387	194.06	208.918	723.45	666.444	739.963	787.038	753.968	707.237
A_52_P403484	Ptpn2	ref|Mus musculus protein tyrosine phosphatase, non-receptor type 2 (Ptpn2), transcript variant 2, mRNA [NM_001127177]	0.731354	1.05613		1.45245e-07	3.99017		1.31132e-09	6.92133		45.0427	60.5129	61.4896	31.988	22.0802	54.027	218.344	230.15	213.349	234.916	250.902	214.544
A_66_P137102	6330409N04Rik	ref|Mus musculus RIKEN cDNA 6330409N04 gene (6330409N04Rik), mRNA [NM_025697]	0.449235	1.0566		6.89026e-14	5.3772		1.88217e-14	6.22114		1547.05	1378.04	1233.98	1156.78	1261.22	1372.7	7784.56	7421.01	6992.05	7319.35	8084.26	8054.62
A_51_P233160	Lysmd2	ref|Mus musculus LysM, putative peptidoglycan-binding, domain containing 2 (Lysmd2), mRNA [NM_027309]	0.736605	1.0567		1.75586e-07	4.08228		7.14896e-09	5.88882		85.8353	140.603	85.3891	60.5947	97.907	68.1759	328.195	521.636	418.812	428.758	451.978	437.919
A_55_P2073099	Trex1	ref|Mus musculus three prime repair exonuclease 1 (Trex1), transcript variant 1, mRNA [NM_011637]	0.393087	1.05698		1.07441e-15	7.03742		1.46718e-15	6.77345		30025.5	23919.5	28498.5	28770.4	32053.6	29458.6	188669	186964	206474	199551	204013	211794
A_55_P2004781	Ass1	ref|Mus musculus argininosuccinate synthetase 1 (Ass1), mRNA [NM_007494]	0.646091	1.05712		3.43546e-09	3.95341		7.204e-09	3.68868		3860.57	3406.32	3229.96	3841.36	4209.4	3808.75	13234.4	12459	15773.3	14738.5	13216	15800.7
A_30_P01026903	chr11:119250824-119286324_R	lincRNA:chr11:119250824-119286324 reverse strand	0.85727	1.05722		8.80088e-07	10.4811		2.94613e-08	20.6737		37.7444	35.3233	13.317	11.3776	10.7155	22.8028	205.63	335.375	293.908	341.282	219.909	318.761
A_51_P462047	Prpf38a	ref|Mus musculus PRP38 pre-mRNA processing factor 38 (yeast) domain containing A (Prpf38a), mRNA [NM_172697]	0.273588	1.05735		4.6862e-15	3.99109		3.76549e-15	4.06933		1488.56	1811.29	1867.9	1739.19	1778.32	1815.06	6827.78	6517.94	7133.03	7176.68	7375.37	7074.44
A_55_P2083894	A_55_P2083894	Unknown	0.704946	1.05749		9.37728e-09	4.78372		3.41999e-08	4.16709		41.9777	40.8657	71.2239	66.4032	49.6789	66.1904	228.234	255.686	231.111	270.014	252.26	234.405
A_55_P2005783	Ifih1	ref|Mus musculus interferon induced with helicase C domain 1 (Ifih1), transcript variant 1, mRNA [NM_027835]	0.472409	1.05782		2.40678e-17	20.1259		1.8805e-17	21.0967		1581.52	1452.18	1594.73	1562.13	1483.2	1625.54	32053.6	28678.9	32498.8	29996.4	34171.4	34325.7
A_55_P2133100	Ccdc50	ref|Mus musculus coiled-coil domain containing 50 (Ccdc50), transcript variant 1, mRNA [NM_026202]	0.455082	1.05794		5.50907e-11	3.08926		6.84147e-11	3.03978		282.857	323.473	274.3	303.066	318.368	322.939	891.123	988.92	864.049	951.137	961.638	986.784
A_55_P2059154	Dtx3l	ref|Mus musculus deltex 3-like (Drosophila) (Dtx3l), mRNA [NM_001013371]	0.334404	1.05855		4.48474e-16	6.47142		5.13638e-16	6.36876		2501.71	2192.86	2353.19	2453.12	2664.96	2461.12	14125.4	14378.2	17120.1	16615	15122.4	16406.7
A_30_P01033281	chr16:84707202-84707748_F	lincRNA:chr16:84707202-84707748 forward strand	0.684774	1.05919		4.49463e-15	50.6237		3.21126e-15	55.1095		10.2901	8.11308	8.01632	7.998	10.2461	7.63681	417.41	449.619	441.724	595.2	382.056	433.254
A_55_P2091601	Col11a2	ref|Mus musculus collagen, type XI, alpha 2 (Col11a2), mRNA [NM_009926]	0.77763	1.05928		7.47799e-08	6.45288		9.31023e-09	8.72013		42.1374	27.0443	38.3337	26.4173	17.6448	45.5551	236.312	231.552	214.493	277.169	214.834	234.587
A_52_P203691	Arl5c	ref|Mus musculus ADP-ribosylation factor-like 5C (Arl5c), mRNA [NM_207231]	0.60482	1.05932		9.44354e-12	6.55571		3.84128e-12	7.34811		1411.58	1611.74	1973.72	1559.1	1676.11	1449.86	9781.23	11013.6	11665	10999.1	11510	11786.1
A_52_P358349	Mtdh	ref|Mus musculus metadherin (Mtdh), mRNA [NM_026002]	0.507682	1.05937		4.61673e-13	5.95622		3.79892e-13	6.09251		6926.93	7041.17	6447.39	6499.89	7845.23	6855.28	38094.6	45302.4	38838.5	48668.5	38570.2	42553.8
A_55_P2126662	Cav1	ref|Mus musculus caveolin 1, caveolae protein (Cav1), mRNA [NM_007616]	0.69546	1.05954		3.00264e-12	14.787		7.33408e-12	12.6915		152.531	112.188	117.824	108.5	180.698	193.591	1755.66	1999.88	1924.28	2073.14	1878.94	2064.53
A_51_P313581	Fabp2	ref|Mus musculus fatty acid binding protein 2, intestinal (Fabp2), mRNA [NM_007980]	0.623137	1.06051		6.1767e-11	5.95176		1.05553e-09	4.36192		102.247	125.051	154.27	217.192	189.535	145.373	774.107	706.468	789.984	938.771	714.718	768.419
A_55_P1954749	A_55_P1954749	Unknown	0.615962	1.06059		1.47142e-08	3.32814		4.41498e-08	3.03806		50.657	38.6546	45.4009	49.4607	58.3108	48.2117	160.188	150.171	136.151	118.436	226.135	146.193
A_55_P2076757	Znfx1	ref|Mus musculus zinc finger, NFX1-type containing 1 (Znfx1), mRNA [NM_001033196]	0.437016	1.06061		1.2536e-12	4.26621		1.73579e-12	4.13862		14181.3	13224.3	14527.5	14841	15351.6	15635.1	55154.8	60712.2	63093.3	59302.3	64504	66170.5
A_55_P2170881	Arhgap26	ref|Mus musculus Rho GTPase activating protein 26 (Arhgap26), mRNA [NM_175164]	0.852493	1.06072		1.82995e-06	9.70057		6.87216e-08	18.516		36.1204	12.1066	55.32	26.409	11.1752	14.3222	260.219	248.36	340.002	246.559	339.578	313.163
A_55_P2178733	Tbc1d1	ref|Mus musculus TBC1 domain family, member 1 (Tbc1d1), mRNA [NM_019636]	0.638532	1.06076		7.92632e-10	4.84575		7.65012e-10	4.86431		188.296	144.226	111.439	121.137	176.942	166.809	715.928	696.882	717.502	841.005	690.071	736.29
A_66_P136097	Trim13	ref|Mus musculus tripartite motif-containing 13 (Trim13), transcript variant 1, mRNA [NM_001164220]	0.277786	1.06113		3.65021e-16	5.74216		1.5342e-16	6.33721		393.989	364.165	404.022	355.706	355.97	405.675	2032.02	2287.41	2412.98	2262.18	2489.78	2384.55
A_55_P2050722	A_55_P2050722	Unknown	0.907873	1.06138		0.000155653	12.0597		0.000143676	12.3038		6.40878	23.5975	11.9773	6.76209	46.4395	6.63391	277.944	102.396	105.36	125.026	323.796	88.431
A_30_P01021838	chr1:175654606-175672031_R	lincRNA:chr1:175654606-175672031 reverse strand	0.574521	1.06139		3.58966e-11	5.15307		9.58657e-12	5.98234		6661.36	6711.87	6962.07	5185.26	6459.47	7107.37	33778.1	34206.9	36986.2	34689.2	36225	40619.9
A_55_P2036693	Cd40	ref|Mus musculus CD40 antigen (Cd40), transcript variant 1, mRNA [NM_011611]	0.562053	1.06157		4.78072e-19	160.197		5.1443e-19	156.501		481.282	414.357	574.961	481.066	522.052	587.893	81296.2	72334.7	81082.3	77429.7	90172.5	81878.7
A_51_P370678	Gfi1b	ref|Mus musculus growth factor independent 1B (Gfi1b), transcript variant 1, mRNA [NM_008114]	0.699297	1.06159		4.63992e-07	3.42999		1.12381e-06	3.16037		140.215	90.1571	126.262	143.821	155.297	109.175	346.822	425.13	445.784	456.247	420.193	412.326
A_51_P489996	ENSMUST00000088270	ens|dystonin Gene [Source:MGI Symbol;Acc:MGI:104627] [ENSMUST00000088270]	0.731327	1.06159		1.28597e-07	4.61026		8.63311e-06	2.99355		19.8798	28.7215	24.1776	41.4101	26.9046	53.3856	111.464	91.6485	129.957	133.478	105.537	112.719
A_51_P108581	Adrbk2	ref|Mus musculus adrenergic receptor kinase, beta 2 (Adrbk2), transcript variant 1, mRNA [NM_177078]	0.601265	1.06169		1.999e-09	3.85742		1.86486e-08	3.17192		307.248	254.648	314.032	390.573	403.219	337.773	1049.87	1138.96	1213.03	1282.91	1223.08	1107.51
A_52_P186937	Cmpk2	ref|Mus musculus cytidine monophosphate (UMP-CMP) kinase 2, mitochondrial (Cmpk2), nuclear gene encoding mitochondrial protein, mRNA [NM_020557]	0.715541	1.06337		8.40206e-16	181.189		1.66302e-15	145.319		540.979	532.667	757.478	852.591	744.909	802.045	110119	93139.1	127877	108791	120577	120252
A_55_P2111293	3110009E18Rik	ref|Mus musculus RIKEN cDNA 3110009E18 gene (3110009E18Rik), transcript variant 1, mRNA [NM_028439]	0.582335	1.06351		8.56153e-09	3.29267		1.46484e-09	3.84738		487.24	405.161	303.975	289.085	378.742	410.976	1163.94	1455.1	1285.4	1504.12	1308.23	1331.19
A_55_P2470474	9530082P21Rik	gb|Mus musculus 0 day neonate lung cDNA, RIKEN full-length enriched library, clone:E030034F15 product:unclassifiable, full insert sequence. [AK087205]	0.511591	1.06373		8.80755e-10	3.22365		3.99897e-10	3.43868		317.77	373.926	320.884	306.164	363.578	339.832	1088.78	981.762	1230.3	1308.86	1030.77	1172.52
A_51_P234113	Nod1	ref|Mus musculus nucleotide-binding oligomerization domain containing 1 (Nod1), transcript variant 1, mRNA [NM_172729]	0.621937	1.06448		3.8921e-14	21.2149		2.71851e-14	22.7759		494.121	522.052	533.765	453.199	464.254	635.518	9745.36	10296	13056.7	12416.8	10484	12125.9
A_30_P01031674	chr11:53596919-53672731_R	lincRNA:chr11:53596919-53672731 reverse strand	0.81412	1.06454		3.03488e-08	13.4339		3.44083e-08	13.1231		7.566	13.3465	8.76163	17.8811	8.87391	7.18307	112.661	133.615	131.43	154.987	97.5399	158.21
A_55_P1981479	Irgm1	ref|Mus musculus immunity-related GTPase family M member 1 (Irgm1), mRNA [NM_008326]	0.432173	1.06572		5.01207e-16	12.9652		6.15693e-16	12.5417		900.392	702.902	743.248	772.805	915.426	889.426	10379.1	9741.31	10048.6	10379.1	10742.9	11013.6
A_51_P288138	Fpr2	ref|Mus musculus formyl peptide receptor 2 (Fpr2), mRNA [NM_008039]	0.83937	1.06578		2.2671e-12	346.372		2.44883e-12	336.37		9.35767	30.2015	11.905	21.8191	9.17031	22.1997	5154.08	4838.35	5619.79	6572.83	4564.69	5642.43
A_55_P2016034	Nlrc5	ref|Mus musculus NLR family, CARD domain containing 5 (Nlrc5), mRNA [NM_001033207]	0.399616	1.06579		1.47535e-14	6.86006		9.96847e-15	7.2032		1418.94	1381.48	1686.25	1632.08	1383.11	1530.62	10328.2	9058.77	11284.9	11210	10847.7	10519.7
A_66_P100586	ENSMUST00000101511	ref|PREDICTED: Mus musculus RIKEN cDNA 4930599N23 gene (4930599N23Rik), miscRNA [XR_002348]	0.716249	1.06581		3.72043e-08	5.39484		4.13782e-08	5.3256		178.636	152.634	205.425	184.392	175.24	218.446	917.256	925	1078.49	1261.57	864.786	1014.37
A_55_P2270740	AK020212	gb|Mus musculus 15 days embryo male testis cDNA, RIKEN full-length enriched library, clone:8030462D06 product:unclassifiable, full insert sequence. [AK020212]	0.593294	1.06598		3.77987e-10	4.85283		1.13225e-10	5.54567		104.697	121.781	124.065	133.861	93.1091	102.967	555.622	601.179	560.065	732.132	570.258	543.147
A_66_P122372	Ppp4r2	ref|Mus musculus protein phosphatase 4, regulatory subunit 2 (Ppp4r2), mRNA [NM_182939]	0.379553	1.06643		1.48707e-12	3.98776		9.47146e-13	4.15511		359.483	348.869	318.368	292.966	372.72	394.393	1382.73	1402.51	1344.82	1557.37	1415.21	1433.28
A_51_P273609	Itpka	ref|Mus musculus inositol 1,4,5-trisphosphate 3-kinase A (Itpka), mRNA [NM_146125]	0.706796	1.06651		9.51404e-08	4.6467		1.19993e-06	3.54879		72.7906	92.5377	64.7882	105.564	105.31	107.025	360.761	342.989	357.857	413.86	370.621	351.958
A_55_P2051229	Gpr132	ref|Mus musculus G protein-coupled receptor 132 (Gpr132), mRNA [NM_019925]	0.520401	1.06672		1.86236e-11	5.04747		2.99721e-11	4.80076		2531.72	2288.05	2913.02	3011.78	3077.62	2571.33	11997.1	12766.7	14048.2	13876.9	14048.2	13437.7
A_51_P387123	Oasl2	ref|Mus musculus 2'-5' oligoadenylate synthetase-like 2 (Oasl2), mRNA [NM_011854]	0.648455	1.06698		3.90867e-08	3.89767		1.67536e-08	4.24471		9973.61	8012.85	11778.8	11128.7	9715.01	8180.08	40169.1	32668.2	42781.5	40496.2	41953.4	40169.1
A_55_P2108738	Nck1	ref|Mus musculus non-catalytic region of tyrosine kinase adaptor protein 1 (Nck1), mRNA [NM_010878]	0.164891	1.06706		9.92168e-17	4.96637		4.45424e-17	5.39725		1601.49	1619.35	1508.4	1490.42	1587.68	1564.3	7394.82	8025.08	7990.67	8136.54	8682.53	8133.72
A_55_P2243431	Gdap10	gb|Mus musculus ganglioside-induced differentiation-associated-protein 10, mRNA (cDNA clone MGC:60602 IMAGE:30067675), complete cds. [BC052902]	0.622874	1.06725		3.20833e-10	5.85925		5.78651e-10	5.46708		321.733	367.854	423.518	443.276	347.642	490.279	1875.94	2316.93	2375.97	2608.85	2205.36	2180.59
A_55_P2109564	AI504432	ref|Mus musculus expressed sequence AI504432 (AI504432), non-coding RNA [NR_033498]	0.729392	1.06752		2.85139e-08	6.36512		1.38465e-07	5.20164		103.312	67.774	64.212	89.1084	102.162	110.071	425.13	447.98	626.769	550.237	431.357	613.534
A_51_P206134	Akna	ref|Mus musculus AT-hook transcription factor (Akna), mRNA [NM_001045514]	0.481246	1.06786		1.71056e-09	3.0241		9.62791e-10	3.16175		1474.9	1168.87	1135.88	1294.43	1367.76	1179.29	3497.72	4025.08	3858.97	4374.49	3778.51	3992.01
A_55_P2123466	Kpna3	ref|Mus musculus karyopherin (importin) alpha 3 (Kpna3), mRNA [NM_008466]	0.314388	1.06822		4.64059e-16	7.93208		7.00427e-16	7.5199		380.146	383.098	357.064	358.215	439.805	476.42	3158.45	2960.65	2861.98	3265.07	3283.23	3041.99
A_52_P431615	Gm1966	ref|PREDICTED: Mus musculus predicted gene 1966, transcript variant 1 (Gm1966), mRNA [XM_001000891]	0.489716	1.06826		5.68126e-14	9.40018		1.17477e-13	8.4875		1123.9	1051.48	1216.99	1263.32	1304.34	1444.85	9665.31	11312.3	10828.2	11891.1	10911.8	11122.6
A_55_P1972872	I830012O16Rik	ref|Mus musculus RIKEN cDNA I830012O16 gene (I830012O16Rik), mRNA [NM_001005858]	0.750834	1.06834		9.8348e-13	59.4599		1.97534e-12	49.616		224.389	157.406	242.892	297.196	279.677	217.557	12198.4	10860.5	13987	11032.7	13721	14957.7
A_55_P2071952	Wdr92	ref|Mus musculus WD repeat domain 92 (Wdr92), mRNA [NM_178909]	0.344858	1.0684		1.49376e-18	24.1217		1.20128e-18	25.2054		2736.66	2902.94	2950.41	2962.71	2906.36	2908.38	74802.6	73420.7	59801.7	81183.6	75657.7	65187.2
A_51_P315682	Igf2bp2	ref|Mus musculus insulin-like growth factor 2 mRNA binding protein 2 (Igf2bp2), mRNA [NM_183029]	0.654797	1.0689		9.51436e-07	3.07072		2.00094e-07	3.54036		2001.41	2008.5	1669.27	1784.37	1907.81	1572.34	6151.4	6190.76	5084.53	6302.46	6797.08	5511.01
A_55_P2178803	Zbtb5	ref|Mus musculus zinc finger and BTB domain containing 5 (Zbtb5), transcript variant 1, mRNA [NM_001163284]	0.343719	1.06896		8.88756e-13	3.94934		7.55682e-13	4.00709		899.669	872.197	757.872	874.54	919.821	864.571	3299.66	3298.06	3384.44	4001.43	3320.07	3381.39
A_55_P2030080	Kdm6b	ref|Mus musculus KDM1 lysine (K)-specific demethylase 6B (Kdm6b), mRNA [NM_001017426]	0.252173	1.06929		2.46804e-15	5.2233		7.74881e-16	5.9261		323.195	280.161	327.35	264.567	309.13	303.904	1587.34	1565.38	1746.56	1900.42	1623.73	1719.89
A_30_P01022738	chr5:123582742-123588117_R	lincRNA:chr5:123582742-123588117 reverse strand	0.784515	1.06942		4.10349e-05	3.84982		1.95828e-06	5.74643		95.9513	123.008	149.09	113.677	85.7563	66.3397	605.075	423.627	402.476	444.047	731.554	388.247
A_66_P109708	Il1f6	ref|Mus musculus interleukin 1 family, member 6 (Il1f6), mRNA [NM_019450]	0.794283	1.06954		3.12537e-10	31.8286		1.66743e-10	36.9627		5.67476	5.69608	14.1264	5.69024	5.71067	10.9637	205.465	207.223	319.002	254.927	183.937	355.257
A_55_P2052385	Mpa2l	ref|Mus musculus macrophage activation 2 like (Mpa2l), mRNA [NM_194336]	0.862815	1.06968		3.62667e-09	83.5744		1.31471e-09	115.25		67.1041	42.1848	33.3538	16.5376	41.1175	65.4658	4058.13	3664.5	3854.16	3187.92	4430.64	4956.48
A_55_P2033445	Tnfrsf1b	ref|Mus musculus tumor necrosis factor receptor superfamily, member 1b (Tnfrsf1b), mRNA [NM_011610]	0.417716	1.06968		2.03191e-13	5.98931		1.84115e-13	6.05799		4618.15	4437.4	4555.2	4452.5	4868.29	5093	24131	27451.6	30223.9	27879.2	28313.5	31118.8
A_55_P2413598	Rab11fip1	ref|Mus musculus RAB11 family interacting protein 1 (class I) (Rab11fip1), transcript variant 1, mRNA [NM_001080813]	0.665052	1.07018		3.66348e-11	11.2701		4.76536e-12	15.9619		47.8976	34.7852	42.9701	22.8028	41.6894	32.7863	458.393	468.628	491.671	501.474	518.906	499.129
A_51_P149349	Nfxl1	ref|Mus musculus nuclear transcription factor, X-box binding-like 1 (Nfxl1), mRNA [NM_133921]	0.528665	1.07056		7.88023e-12	6.33002		1.06638e-11	6.10442		382.599	363.905	370.218	319.956	420.689	528.423	2247.96	2290.74	2607.05	2439.89	2254.51	3000.53
A_55_P2111860	Zc3h12c	ref|Mus musculus zinc finger CCCH type containing 12C (Zc3h12c), mRNA [NM_001162921]	0.548249	1.07066		4.93164e-11	5.57972		4.50918e-11	5.63724		144.463	206.939	157.406	212.55	158.712	166.227	906.498	955.048	981.762	1124.45	984.365	942.115
A_55_P2011862	Mybpc3	ref|Mus musculus myosin binding protein C, cardiac (Mybpc3), mRNA [NM_008653]	0.61798	1.07077		1.31489e-09	5.27976		2.26112e-10	6.52303		122.196	86.3809	83.3384	75.0796	74.5481	102.12	517.731	524.948	493.214	602.418	468.015	583.553
A_51_P320888	Cln5	ref|Mus musculus ceroid-lipofuscinosis, neuronal 5 (Cln5), mRNA [NM_001033242]	0.164866	1.07079		1.56716e-14	3.40192		8.4618e-15	3.57322		4760.51	4660.6	4591.66	4490.93	4843.05	4961.64	15100.4	15983.5	16587.4	16904.3	16858.6	17165.2
A_55_P2055587	Enpp4	ref|Mus musculus ectonucleotide pyrophosphatase/phosphodiesterase 4 (Enpp4), mRNA [NM_199016]	0.62473	1.0708		2.12172e-13	20.5604		1.6794e-13	21.5255		134.478	130.781	194.974	104.596	181.051	194.017	2933.89	2953.68	3594.56	2849.32	3364.32	3983.72
A_55_P2142863	Parp9	ref|Mus musculus poly (ADP-ribose) polymerase family, member 9 (Parp9), mRNA [NM_030253]	0.366669	1.07135		2.61154e-14	6.49287		3.38487e-14	6.29593		3105.48	3149.7	3796.62	4224.9	3505.98	3374.36	21961.7	20069.3	22703.1	23336.5	23647.5	22384.3
A_55_P2033705	Pax3	ref|Mus musculus paired box gene 3 (Pax3), transcript variant 1, mRNA [NM_008781]	0.724387	1.07187		5.69662e-06	3.61085		1.14098e-08	7.83901		47.157	72.9224	97.6474	37.6151	43.6545	24.8203	302.8	215.395	244.878	255.636	358.48	214.715
A_55_P1998811	A_55_P1998811	Unknown	0.417031	1.07189		3.1184e-17	25.0717		2.69174e-17	25.8368		956.466	1088.78	1082.31	996.282	1146.25	1110.5	28433.4	28563.8	21760.1	30056.7	31987	22703.1
A_55_P1957213	3930401B19Rik	gb|Mus musculus 13 days embryo whole body cDNA, RIKEN full-length enriched library, clone:3930401B19 product:Y box protein 3, full insert sequence. [AK019465]	0.626582	1.07192		9.84628e-12	11.0763		2.40601e-11	9.65361		1436.76	2010.03	1570.71	1924.28	1885.07	2327.39	19065.8	20417.2	15707.9	21016	19958.3	17931.4
A_55_P1958840	ENSMUST00000139760	ref|PREDICTED: Mus musculus hypothetical LOC100505088 (LOC100505088), partial miscRNA [XR_107730]	0.523495	1.07208		1.49845e-08	3.04733		5.40272e-09	3.31139		1685.08	2173.49	2292.81	2492.54	1800.4	1795.54	7284.43	5231.1	6180.89	6358.63	7417.93	6140.75
A_55_P2020050	Gm8120	ref|PREDICTED: Mus musculus predicted gene 8120 (Gm8120), partial miscRNA [XR_104862]	0.811764	1.07217		0.000534016	3.46177		0.000163291	4.08578		84.7799	172.744	187.195	179.953	100.414	113.653	778.752	380.9	392.503	385.274	929.77	401.329
A_52_P99888	Cxcl16	ref|Mus musculus chemokine (C-X-C motif) ligand 16 (Cxcl16), mRNA [NM_023158]	0.332097	1.07278		1.46396e-12	3.922		5.64099e-12	3.49561		4185.84	3439.78	4463.93	4685.22	4906.57	4860.87	14548.7	15111.9	17562.4	16845.8	16045.7	17575.8
A_51_P134627	Asb13	ref|Mus musculus ankyrin repeat and SOCS box-containing 13 (Asb13), transcript variant 2, mRNA [NM_080857]	0.454264	1.07284		2.90122e-10	3.51629		9.59144e-11	3.8745		253.827	284.211	242.406	264.986	272.205	223.689	975.326	805.527	996.282	968.615	992.649	1006.55
A_51_P222280	Ikbke	ref|Mus musculus inhibitor of kappaB kinase epsilon (Ikbke), mRNA [NM_019777]	0.24868	1.07316		1.6646e-15	5.88635		3.1521e-16	7.17078		514.686	453.824	493.741	422.17	415.997	445.459	3201.21	2739.32	2715.12	3251.75	2981.25	3035.04
A_55_P1975305	LOC627908	ref|PREDICTED: Mus musculus hypothetical LOC627908 (LOC627908), partial miscRNA [XR_108208]	0.148158	1.07388		1.1441e-14	3.47994		3.36584e-15	3.85031		4638.36	3988.14	4688.79	4504.34	4369.04	4026.75	15865.4	15670.9	14664.1	16021.3	17451.9	16098.1
A_30_P01023737	chr13:21856097-21859200_R	lincRNA:chr13:21856097-21859200 reverse strand	0.592176	1.07426		8.77354e-13	13.9544		4.79552e-13	15.5012		419.356	593.877	630.801	625.545	428.972	529.303	8259.28	7630.7	6729.11	8368.77	8638.71	7264.76
A_52_P222350	Flnb	ref|Mus musculus filamin, beta (Flnb), mRNA [NM_134080]	0.706979	1.07429		1.19974e-08	7.28953		3.22471e-08	6.36592		711.86	572.868	653.154	837.816	787.846	751.646	4190.48	4848.42	5080.31	5141.95	5069.05	4908.27
A_52_P604629	Csrnp1	ref|Mus musculus cysteine-serine-rich nuclear protein 1 (Csrnp1), mRNA [NM_153287]	0.362701	1.0748		2.86896e-14	6.88904		2.04139e-14	7.18796		922.446	814.669	862.416	858.735	967.394	852.827	5987.76	5195.33	6764.65	6792.37	5941.86	6455.44
A_52_P85174	Tlr3	ref|Mus musculus toll-like receptor 3 (Tlr3), mRNA [NM_126166]	0.667165	1.0749		1.4472e-10	10.6932		3.19839e-10	9.45412		96.3946	46.6375	82.9471	70.7089	83.3038	113.705	717.701	668.392	988.92	756.193	852.591	912.753
A_30_P01018204	chr5:15176325-15223375_F	lincRNA:chr5:15176325-15223375 forward strand	0.747311	1.07654		1.14804e-08	10.962		2.86654e-09	13.9961		191.831	186.445	185.102	208.336	130.81	145.612	2765.26	1638.89	1999.88	2022.05	2886.29	1934.84
A_52_P445253	Dst	ref|Mus musculus dystonin (Dst), transcript variant a, mRNA [NM_133833]	0.479928	1.07691		7.94657e-10	3.71406		1.35268e-09	3.54386		74.3433	79.5836	72.3921	79.5059	75.5977	102.538	228.739	345.298	280.972	292.794	303.56	312.584
A_55_P2062602	4932438A13Rik	ref|Mus musculus RIKEN cDNA 4932438A13 gene (4932438A13Rik), mRNA [NM_172679]	0.566868	1.07709		1.56762e-07	3.05906		1.77928e-06	2.52744		91.5019	104.979	78.3472	121.041	114.047	120.681	231.111	304.828	308.565	284.298	294.949	324.436
A_55_P2122384	Pnpt1	ref|Mus musculus polyribonucleotide nucleotidyltransferase 1 (Pnpt1), mRNA [NM_027869]	0.478417	1.07711		1.90123e-10	4.23835		5.4687e-11	4.80486		96.8379	86.4935	108.852	92.7593	99.4873	84.8598	453.076	358.684	436.383	468.015	406.849	468.508
A_55_P1963144	Mtmr14	ref|Mus musculus myotubularin related protein 14 (Mtmr14), mRNA [NM_026849]	0.268804	1.07757		3.90588e-14	4.96641		6.18458e-14	4.74062		2011.14	2138.23	2304.12	2613.56	2563.86	2131.72	10747.4	10333.9	10835.7	11763.3	11471.8	11172.8
A_55_P1962214	Kpna3	ref|Mus musculus karyopherin (importin) alpha 3 (Kpna3), mRNA [NM_008466]	0.361414	1.07797		4.55309e-15	9.51626		2.96566e-14	7.38148		994.929	1114.67	952.846	1366.62	1601.82	1293.71	9376.28	9821.99	9781.23	13056.7	9161.7	9434.3
A_55_P2160761	Zcchc2	ref|Mus musculus zinc finger, CCHC domain containing 2 (Zcchc2), transcript variant A, mRNA [NM_001122676]	0.69016	1.07852		6.32477e-09	7.89839		2.61918e-09	9.00318		54.6997	61.3057	43.7409	47.7861	53.1059	48.9206	351.958	443.727	474.081	542.481	393.912	436.383
A_51_P487690	Ifi44	ref|Mus musculus interferon-induced protein 44 (Ifi44), mRNA [NM_133871]	0.923033	1.0788		0.000456186	29.7586		0.000526893	28.207		130.867	119.841	210.744	123.645	130.629	302.336	4221.09	3813.76	5603.84	3311.8	4934.88	6926.93
A_55_P2038677	Tmco3	ref|Mus musculus transmembrane and coiled-coil domains 3 (Tmco3), mRNA [NM_172282]	0.723593	1.07905		1.58657e-05	3.61661		1.53424e-05	3.63029		50.9913	31.4002	32.2686	27.5756	45.6189	51.0458	149.307	130.318	125.103	147.995	124.658	165.908
A_51_P461665	Cxcl9	ref|Mus musculus chemokine (C-X-C motif) ligand 9 (Cxcl9), mRNA [NM_008599]	0.603589	1.07961		6.56549e-18	477.62		5.42759e-18	514.526		6.62293	6.65561	6.58279	6.6605	6.49235	6.75614	3091.3	2367.09	3974.62	3766.74	2992.63	3252.65
A_66_P106289	Vps54	ref|Mus musculus vacuolar protein sorting 54 (yeast) (Vps54), mRNA [NM_139061]	0.282929	1.07986		6.14862e-13	4.15023		1.32453e-12	3.8732		350.658	296.868	335.973	368.845	348.961	422.923	1375.84	1299.01	1438.95	1551.02	1439.65	1448.56
A_55_P2404733	LOC552909	gb|Mus musculus 16 days embryo head cDNA, RIKEN full-length enriched library, clone:C130020I06 product:unclassifiable, full insert sequence. [AK081485]	0.711113	1.08004		1.27598e-06	4.62232		0.000144918	2.7478		36.3484	28.2961	20.2109	46.1145	45.912	57.9887	147.322	87.662	156.775	177.369	100.538	143.052
A_55_P2173892	Isg20	ref|Mus musculus interferon-stimulated protein (Isg20), transcript variant 1, mRNA [NM_020583]	0.53375	1.08082		2.74661e-15	35.0892		2.54546e-15	35.6999		568.107	441.956	547.79	522.052	548.25	578.659	17727.5	15167.5	22129.8	21334.5	17891.7	19596.4
A_55_P2102515	Daam1	ref|Mus musculus dishevelled associated activator of morphogenesis 1 (Daam1), transcript variant 1, mRNA [NM_026102]	0.323869	1.08085		1.28174e-13	5.6933		1.26174e-13	5.70333		152.384	153.261	162.556	175.425	166.762	163.137	928.752	853.448	919.356	957.162	1031.19	933.308
A_55_P2053032	Xkr8	ref|Mus musculus X Kell blood group precursor related family member 8 homolog (Xkr8), mRNA [NM_201368]	0.504411	1.08087		4.6107e-12	7.81211		1.56834e-12	9.0739		625.953	602.418	621.465	552.837	552.01	617.613	5148.37	4894.01	4433.1	5248.54	5588.71	4794.95
A_52_P391081	Hinfp	ref|Mus musculus histone H4 transcription factor (Hinfp), mRNA [NM_172162]	0.302042	1.08115		8.32703e-12	3.56326		4.34122e-12	3.76616		482.415	375.027	400.987	400.575	421.5	460.616	1445.35	1452.18	1586.57	1750.56	1531.36	1568.75
A_55_P2076631	Gypc	ref|Mus musculus glycophorin C (Gypc), mRNA [NM_001048207]	0.276612	1.08121		1.66015e-12	3.81024		2.4386e-12	3.6863		1492.69	1626.1	1694.21	1803.15	1792.93	1772.05	5506.04	5894.28	6950.01	6723.98	6223.89	6811.7
A_51_P253883	Fam49a	ref|Mus musculus family with sequence similarity 49, member A (Fam49a), transcript variant 1, mRNA [NM_029758]	0.437407	1.08152		5.57568e-13	7.67524		7.45896e-13	7.3888		766.552	932.565	1005.15	1005.47	1086.07	933.108	6502.14	7027.03	7023.62	7640.23	7449.36	7117.23
A_51_P301804	St3gal1	ref|Mus musculus ST3 beta-galactoside alpha-2,3-sialyltransferase 1 (St3gal1), mRNA [NM_009177]	0.0777196	1.08211		1.27403e-19	9.85957		1.14491e-19	10.0127		2011.84	1955.74	2043.04	2023.03	2238.16	2152.65	19129.3	19803.9	20119.4	22185	21724	20133.4
A_55_P2122709	Arhgef3	ref|Mus musculus Rho guanine nucleotide exchange factor (GEF) 3 (Arhgef3), mRNA [NM_027871]	0.338004	1.08291		1.99196e-14	7.91971		1.40576e-14	8.29756		803.164	826.901	796.218	833.455	882.431	794.718	6028.15	6537.39	6611.22	7088.67	6623.6	7035.32
A_55_P2359797	Nod2	ref|Mus musculus nucleotide-binding oligomerization domain containing 2 (Nod2), mRNA [NM_145857]	0.2745	1.08309		9.96684e-18	18.7482		1.8442e-17	16.7688		155.258	161.179	178.951	201.117	227.709	174.112	2909.19	3100.32	3414.83	3479.34	3342.47	3365.95
A_30_P01023338	chr1:175705225-175717250_R	lincRNA:chr1:175705225-175717250 reverse strand	0.722757	1.08331		8.51683e-09	11.1192		3.32345e-09	13.0991		1096.51	1442.64	1748.01	1508.71	1177.41	1211.77	16361.3	15254	15204.4	16176.4	18267.6	16243.8
A_30_P01020250	chr4:119967625-119978325_R	lincRNA:chr4:119967625-119978325 reverse strand	0.446324	1.08365		3.29378e-09	3.30393		5.32258e-10	3.87455		277.944	299.554	367.07	357.064	228.289	295.382	1095.37	948.254	1090.44	1195.42	1093.09	1102.15
A_55_P2180176	Ms4a6b	ref|Mus musculus membrane-spanning 4-domains, subfamily A, member 6B (Ms4a6b), mRNA [NM_027209]	0.657505	1.08375		4.18284e-07	4.28596		3.05755e-07	4.43927		116.335	130.956	180.446	124.124	150.561	168.6	509.363	532.386	827.835	589.971	589.828	821.804
A_51_P178815	H1foo	ref|Mus musculus H1 histone family, member O, oocyte-specific (H1foo), mRNA [NM_138311]	0.815281	1.08461		0.00398839	3.15423		0.000100602	5.78093		57.8971	51.701	49.8724	55.6126	55.0443	10.2303	171.301	151.164	181.122	165.282	189.085	191.831
A_55_P2000062	Irf1	ref|Mus musculus interferon regulatory factor 1 (Irf1), transcript variant 1, mRNA [NM_008390]	0.315902	1.08473		3.2767e-16	13.7026		2.02904e-16	14.8537		5611.22	5939.81	5915.56	5929.93	6014.8	5541.65	84948.4	80199.2	75464	87276.2	90862.7	82889.4
A_55_P1954724	A130040M12Rik	ref|Mus musculus RIKEN cDNA A130040M12 gene (A130040M12Rik), non-coding RNA [NR_002860]	0.472353	1.08486		2.54973e-13	11.1423		4.8689e-13	10.0959		1642.87	2125.52	1729.21	1947.49	2015.33	2641.97	21179.8	22913.3	17108.2	22322.3	22873.7	20735.3
A_55_P2078300	Fndc7	ref|Mus musculus fibronectin type III domain containing 7 (Fndc7), transcript variant 1, mRNA [NM_177091]	0.569263	1.08502		9.39594e-08	3.611		1.25819e-08	4.4133		162.556	138.698	122.196	121.647	152.966	103.558	471.767	485.703	585.043	668.976	490.789	522.773
A_55_P2019004	Ncoa7	ref|Mus musculus nuclear receptor coactivator 7 (Ncoa7), transcript variant 1, mRNA [NM_172495]	0.746221	1.08511		2.25431e-09	19.2632		1.363e-08	13.573		7.17705	7.05624	13.5724	17.5454	9.59006	13.968	136.009	127.663	255.521	168.631	138.382	242.892
A_51_P179461	Eid3	ref|Mus musculus EP300 interacting inhibitor of differentiation 3 (Eid3), mRNA [NM_025499]	0.745051	1.0855		6.75059e-05	3.751		8.71302e-07	6.78968		42.2076	34.9669	28.5067	17.6503	12.9127	40.6981	100.27	185.878	118.604	130.318	141.675	152.809
A_52_P348214	ENSMUST00000129206	gb|Mus musculus BCL2-like 11 (apoptosis facilitator), mRNA (cDNA clone IMAGE:5289406), complete cds. [BC058175]	0.812053	1.08563		6.55134e-05	6.15372		1.43089e-05	8.05076		45.446	38.0312	38.3714	28.4339	63.1386	21.3084	244.093	246.764	258.367	281.828	240.65	294.071
A_66_P101942	Gm9706	gb|Mus musculus adult male hippocampus cDNA, RIKEN full-length enriched library, clone:2900034J12 product:interferon-stimulated protein (15 kDa), full insert sequence. [AK019325]	0.82629	1.08564		7.52464e-09	56.7278		4.18907e-09	67.1723		755.821	925.25	1661.88	1512.17	800.679	739.179	88500.6	43950.7	54493.6	51358	107838	49119.2
[truncated: 361 more rows]
